# Supplementary material for: Analysis of astigmatism outcomes after horizontal rectus muscle surgery in patients with intermittent exotropia
Source: PLoS One. 2020 Oct 8;15(10):e0240026. doi: 10.1371/journal.pone.0240026 (PMC7544045; doi:10.1371/journal.pone.0240026)
Supplement: S1 Appendix — (XLSX) [file pone.0240026.s001.xlsx]

## Sheet: Raw data
Statistics on changes in refractive power and corneal topography before and after R & R surgery
SN	Sex	AGE (8 yrs below: 1, 8yrs and older: 2)	Operation amount (LR) mm	Operation amount (MR) mm	Near (prism diopter)	Far (prism diopter)	Intraocular pressure before surgery		(MR value before surgery) Spherical	Cylinder	Axis	Axial length (mm)	Sim mean K	Flat SimK	Axis	Steep SimK	Axis	Sim Astig.	Axis	Pre-operative Flat (Ray Traced)D	Pre-operative axis (Ray Traced)	Pre-operative Steep(Ray Traced)D	Pre-operative axis (Ray Traced)	Pre-operative Astig(Ray Traced)D	Pre-operative axis (Ray Traced)	Pre-operative Mean K(Ray Traced)D	One week after surgery - Intraocular Surgery	One week after surgery - MR value (Spherical)	Cylinder	Axis	Sim mean K	SimK Flat	Axis	Steep SimK	Axis	Asting	Axis	Post-operative Flat K (Ray Traced)D	Post-operative axis(Ray Traced)	Post-operative Steep K(Ray Traced)D	Post-operative axis(Ray Traced)	Post-operative Astig(Ray Traced)D	Post-operative axis(Ray Traced)	Post-operative 1Weekend Mean K(Ray Traced)D	3 months after surgery - Intraocular Surgery	3 months after surgery - MRvalue(Spherical)	Cylinder	Axis	Sim mean K
1	F	1	5	4	20	20	12		-0.5	-0.25	90	23.21	44.14	44.08	174	44.19	84	0.11	84	43.06	131	43.24	41	0.18	41	43.15	23	-4.75	-0.5	84	44.75	44.46	9	45.04	99	0.58	99	43.32	18	43.89	108	0.57	108	43.6	21	-2.25	-0.5	90	44.56
2	M	2	5	4	20	20	14		1	-1.5	150	23.45	43.45	42.95	1	43.96	91	1.01	91	41.87	3	42.83	93	0.96	93	42.35	9	-1.50	0	180	44.02	43.26	5	44.77	95	1.51	95	42.23	5	43.57	95	1.34	95	42.9	10	-0.75	0	180	43.4
3	M	2	5	4	20	20	14		0	-0.5	45	22.37	43.27	42.77	15	43.77	105	1	105	41.84	17	42.67	107	0.83	107	42.26	15	-1.50	-1.5	180	42.74	42.81	16	44.66	106	1.85	106	41.88	17	43.6	107	1.72	107	42.74	13	-0.25	-1.25	180	43.71
4	M	2	6	5	25	20	17		-5.5	0.5	90	25.96	42.15	41.81	177	42.49	87	0.68	87	41.11	166	41.69	76	0.58	76	41.4	16	-6.75	-2.75	160	42.45	41.55	167	43.34	77	1.79	77	40.92	165	42.48	75	1.56	75	41.7	18	-5	-0.5	180	42.27
5	F	1	6	5	30	25	10		0.5	0.75	90	22.65	41.26	40.63	2	41.89	92	1.26	92	39.71	0	40.93	90	1.22	90	40.32	16	-0.50	-0.75	180	41.46	40.64	10	42.29	100	1.65	100	39.4	9	41.14	99	1.74	99	40.27	13	0.25	-1.25	180
6	M	2	10	7	60	80	14		-4	-2.25	180	25.37	42.86	41.6	171	44.12	81	2.52	81	40.69	171	43.17	81	2.48	81	41.93	16	-5.00	-3.5	179	43.41	41.67	174	45.16	84	3.49	84	40.75	174	44.11	84	3.36	84	42.43	15	-3.5	-1.5	178
7	F	2	7.5	6	30	30	22		-4.25	-0.25	90	23.81	43.04	42.55	4	43.52	94	0.97	94	39.62	176	42.46	86	2.84	86	41.04	24	-3.25	-0.75	180	43.35	42.38	3	44.33	93	1.95	93	41.21	5	43.17	95	1.96	95	42.19	14	-3	-0.75	180	43.28
8	M	2	6	5	25~30	25	15		0.25	-0.25	90	23.32	42.66	42.26	7	43.05	97	0.79	97	41.27	9	42.05	99	0.78	99	41.66	15	0.75	-1	20	43.14	42.37	11	43.91	101	1.55	101	41.45	12	42.92	102	1.46	102	42.18	25	-0.5	-0.75	30	43.1
9	M	2	7	5.5	30	25	14		-1.75	0	180	23.35	43.33	42.89	12	43.77	102	0.88	102	41.89	19	42.77	109	0.89	109	42.33	d	-2.50	-0.5	170	42.94	42.07	179	43.81	89	1.74	89	40.97	177	42.65	87	1.67	87	41.81	18	-1.75	-0.25	40	43.42
10	M	1	7	5.5	28	25	15		-0.25	-0.25	120	23.22	42.82	42.03	4	43.61	94	1.58	94	41.13	9	42.44	99	1.31	99	41.78	17.3	0	-1.25	180	41.43	39.81	170	43.06	80	3.25	80	38.76	170	42.04	80	3.28	80	40.4	14	0	-1.25	180	41.3
11	F	2	6	5	25	23	22		-3.25	-0.75	180	24.62	43.18	42.59	6	43.77	96	1.18	96	41.56	8	42.64	98	1.08	98	42.1	17	-3.5	-0.75	180	43.08	42.46	8	43.7	98	1.24	98	41.52	14	42.53	104	1.02	104	42.03	18	-4.5	-1	166	43.07
12	F	1	6	5	30	25	15		-2	0	180	22.34	46.17	45.41	3	46.93	93	1.52	93	43.31	4	44.62	94	1.31	94	43.96	10	-2.25	-1.5	180	46.85	45.5	176	48.19	86	2.68	86	44.52	177	47.18	87	2.66	87	45.85	12	-2	-1	180	46.4
13	F	2	6	5	27	25	21.8		0	0.25	90	22.61	43.98	43.63	5	44.32	95	0.69	95	42.65	5	43.27	95	0.62	95	42.96	12	-0.75	-0.5	180	44.61	43.98	9	45.24	99	1.27	99	43.05	11	44.29	101	1.24	101	43.67	19.8	0	-0.2	180	44.11
14	F	2	6	5	25	25	16		-1.75	-1	180	23.15	44.97	44.32	2	45.63	92	1.3	92	43.31	4	44.62	94	1.31	94	43.96	18	-1.25	-3	180	45.04	43.15	178	46.93	88	3.78	88	42.31	177	45.89	87	3.58	87	44.1	19	-1.25	-2	180	44.89
15	F	2	6	5	25	20	16		0.75	-1.5	180	22.60	44.46	43.32	11	45.6	101	2.28	101	42.4	12	44.53	102	2.13	102	43.46	16	-0.5	-2	180	44.52	42.74	6	46.31	96	3.57	96	41.73	7	45.25	97	3.52	97	43.49	25	0	-1.75	178	44.27
16	M	2	5	4	20	20	14		0.5	0.25	60	22.95	41.61	40.67	3	42.55	93	1.89	93	39.61	4	41.36	94	1.75	94	40.48	16	1.25	-2.25	160	41.99	40.67	171	43.31	81	2.64	81	39.72	172	42.05	82	2.33	82	40.89	15	0.75	-0.75	171	42.02
17	M	1	7	5.5	30	30	15		-1.5	0	180	24.14	41.64	41.26	19	42.02	109	0.75	109	40.29	18	41.16	108	0.87	108	40.72	12	-2.25	-0.75	180	41.84	41.16	2	42.51	92	1.35	92	40.21	4	41.65	94	1.44	94	40.93	14	-1.25	-0.75	180	41.68
18	M	2	7	5.5	30	30	12		2.75	-2.75	180	21.85	43.45	41.25	175	45.65	85	4.39	85	40.23	176	44.83	86	4.6	86	42.53	16	2	-3.5	180	43.37	41.01	174	45.72	84	4.71	84	39.97	174	44.89	84	4.92	84	42.43	13	2.75	-2.75	180	43.21
19	F	2	7.5	6	30	30	15		-1	-0.5	180	23.08	43.65	43.09	171	44.31	81	1.13	81	42.26	173	43.31	83	1.05	83	42.79	14	-1.75	-0.75	180	43.91	42.77	163	45.05	73	2.28	73	42.02	162	44.21	72	2.18	72	43.11	20	-1	-1	180	43.59
20	M	2	6	5	25	20	19.7		-2.5	-1	180	24.55	42.7	42.18	165	43.22	75	1.05	75	41.33	169	42.33	79	1	79	41.83	14	-3.25	-0.75	180	40.42	38.54	94	42.31	4	3.77	4	38	85	41.25	175	3.25	175	39.62	18	-3.5	-0.5	180	42.86
21	M	2	8	6.5	45	40	15		-1.75	0.56	90(1.0)	24.91	41.85	41.17	179	42.54	89	1.37	89	40.23	179	41.54	89	1.32	89	40.88	14	-2	-2	180	41.72	40.55	171	42.89	81	2.34	81	39.54	172	41.82	82	2.28	82	40.68	15	-1.5	-1	5	41.78
22	M	1	7	5.5	25	30	13		0.5	0.5	90	22.90	42.32	41.92	6	41.71	96	0.78	96	40.92	10	41.49	100	0.58	100	41.21	20.1	0	0	180	42.52	41.54	1	43.49	91	1.96	91	40.39	4	42.37	94	1.98	94	41.38	16	0.75	-1.25	178	42.48
23	F	2	6	5	25	25	15		-5.25	-2.75	180	24.24	46.44	45.16	173	47.72	83	2.56	83	44.04	173	46.6	83	2.56	83	45.32	23	-5	-2.5	180	46.94	45.73	177	48.15	87	2.42	87	44.75	178	47	88	2.25	88	45.88	21	-6	-2.5	180	46.58
24	M	2	6	5	30	25	17		-4	0	180	26.18	41.28	40.78	178	41.78	88	1	88	39.82	3	40.81	93	0.99	93	40.31	18	-3.75	-0.25	180	41.53	40.97	174	42.09	84	1.12	84	39.67	159	41.21	69	1.54	69	40.44	16	-3.75	-1	4	41.59
25	F	1	7	5.5	38	30	16		0	0	180	22.38	43.6	43.37	159	43.82	69	0.46	69	42.5	156	42.88	66	0.38	66	42.69	18.4	-0.5	0	180	43.77	43.15	173	44.4	83	1.24	83	41.47	173	43.03	83	1.57	83	42.25	16	-0.5	-0.5	136	43.45
26	F	1	6	5	25	20	14		0.75	0.5	90	21.73	45.34	44.86	168	45.83	78	0.97	78	43.68	165	44.75	75	1.07	75	44.21	15	0.5	-1.25	180	45.33	44.26	168	46.4	78	2.14	78	43.09	169	45.29	79	2.2	79	44.19	10	-0.5	-1	180	45.2
27	F	1	6	5	25	25	13		0.5	0	180	21.80	44.56	44.03	4	45.1	94	1.07	94	43.04	4	44.03	94	0.99	94	43.53	13	0.5	-0.75	180	44.14	43.56	7	44.72	97	1.16	97	42.38	6	43.67	96	1.29	96	43.02	14	-1	0	180	44.28
28	M	2	6	5	30	28	14		-4	-0.75	180	23.80	44.8	44.07	176	45.53	86	1.46	86	42.88	177	44.22	87	1.35	87	43.55	9	-5	-1.5	180	45.1	43.74	173	46.45	83	2.7	83	42.52	172	45.05	82	2.53	82	43.78	12	-4.25	-1.25	178	44.68
29	M	1	7	5.5	30	30	13		1.5	-2	180	22.45	43.69	42.72	1	44.66	91	1.94	91	41.88	2	43.91	92	2.02	92	42.9	20	-0.25	-1.25	180	43.69	42.67	0	44.71	90	2.05	90	41.83	1	43.86	91	2.02	91	42.84	16	0.75	-1.5	180	43.84
30	F	1	8	6.5	45	40	17		-1.25	0	180	22.60	42.05	41.58	1	42.52	91	0.94	91	40.58	1	41.42	91	0.84	91	41	16.7	-2	-0.75	180	42.05	41.58	1	42.52	91	0.94	91	40.58	1	41.42	91	0.84	91	41	19	-1.5	-0.5	53	42.5
31	F	1	6	5	25	30	11.3		-1.25	-0.75	30	22.60	40.83	40.63	150	41.02	60	0.39	60	39.56	168	39.96	78	0.39	78	39.76	12	-2.5	-1.25	180	41.32	40.44	3	42.2	93	1.76	93	39.55	8	41.15	98	1.6	98	40.35	14	-2.25	-0.5	30	41.16
32	F	1	8	6.5	45	40	15		0	0	180	22.07	43.9	43.36	163	44.44	73	1.08	73	42.63	160	43.44	70	0.81	70	43.03	16	-0.25	-0.75	180	44.02	43.14	165	44.9	75	1.76	75	40.53	178	44.34	88	3.81	88	42.44	15	-0.5	0	180	44.02
33	F	1	5	4	20	20	18		0.25	-0.75	180	21.97	44.09	43.55	4	44.62	94	1.06	94	42.62	0	43.66	90	1.05	90	43.14	14	-0.25	-1.5	180	44.2	43.17	7	45.24	97	2.07	97	42.08	7	44.25	97	2.17	97	43.16	16	0	-0.5	180	4.44
34	F	2	7	5.5	30	25	18		1.75	1	90	20.68	46.74	45.82	158	47.65	68	1.83	68	44.62	158	46.18	68	1.55	68	45.4	12	-0.25	-2.25	180	47.02	45.41	2	48.62	92	3.21	92	43.99	4	47.37	94	3.38	94	45.68	15	2	0.5	90	46.62
35	F	1	6	5	25	25	17		-1	0	180	22.46	44.47	43.97	1	44.96	91	0.99	91	42.99	5	43.98	95	0.99	95	43.49	19.4	-3	-0.25	80	44.85	44.15	2	45.54	92	1.39	92	43.24	3	44.58	93	1.34	93	43.91	18	-0.75	0	180	44.46
36	M	1	5	4	20	20	15		-0.25	-0.25	135	23.43	40.86	40.52	157	41.21	67	0.69	67	39.6	150	40.09	60	0.49	60	39.84	14.6	-0.75	-0.75	180	41.7	40.37	15	41.77	105	1.4	105	39.27	21	40.61	111	1.34	111	39.94	16	-0.75	-0.75	180	40.69
37	F	2	6	5	25	30	11.2		0	0.25	90	23.59	41.07	40.36	167	41.77	77	1.41	77	39.34	170	40.44	80	1.11	80	39.89	17	-1.75	-3.25	180	41.73	40.71	166	42.74	76	2.02	76	39.71	166	41.57	76	1.86	76	40.64	19	0	-0.5	177	41.33
38	F	1	7.5	6	35	25	17		0	0	180	21.7	42.95	42.53	163	43.38	73	0.84	73	41.66	161	42.46	71	0.8	71	42.06	19	0	0		42.29	41.19	21	43.39	111	2.2	111	40.19	20	42.21	110	2.02	110	41.2	18	-0.25	-0.5	180	42.88
39	F	1	6	5	25	25	17		0.25	0	180	22.68	43.08	42.63	167	43.52	77	0.9	77	41.85	165	42.61	75	0.76	75	42.23	15.5	-3	-0.5	180	42.81	42.03	179	43.59	89	1.56	89	41.07	178	42.45	88	1.38	88	41.76	15.5	-3	0	180	42.96
40	M	2	6	5	25	25	16		-2	-0.75	180	23.61	45.47	44.07	179	46.87	89	2.8	89	42.74	172	44.59	82	1.84	82	43.66	17.2	-1.75	-1.75	180	44.88	43.79	174	45.98	84	2.19	84	42.74	172	44.59	82	1.84	82	43.66	14	-1.5	-0.75	180	44.88
41	M	1	6	5	25	25	16		0.25	0	180	22.67	42.31	41.94	1	42.68	91	0.74	91	41.01	9	41.59	99	0.58	99	41.3	19.5	-0.5	-1	43	42.4	41.64	8	43.17	98	1.53	98	40.68	14	41.99	104	1.32	104	41.33	19.5	-0.5	0	90	42.2
42	M	1	7	5.5	30	25	14		1	-1.25	180	22.10	45.13	44.16	169	46.09	79	1.93	79	43.22	174	45.06	84	1.84	84	44.14	12.8	-1.25	-1.75	150	45.56	44.37	158	46.75	68	2.38	68	43.54	156	45.81	66	2.27	66	44.67	12.8	-1.5	-1.75	150	45.6
43	F	2	7	5.5	30	25	19		3	-1	180	21.88	42.88	42.01	179	43.74	89	1.72	89	41.03	0	42.85	90	1.82	90	41.94	16	0.75	-1.75	180	42.84	41.61	172	44.08	82	2.47	81	40.63	173	43.06	83	2.43	83	41.84	16	0.5	-0.5	180	42.35
44	M	1	6	5	28	25	15		-3.25	-2.25	180	22.41	44.76	43.36	0	46.07	90	2.62	90	42.53	1	45.03	91	2.5	91	43.78	15.2	-4	-3.25	180	44.52	43.45	167	45.58	77	2.13	77	42.53	166	44.49	76	1.96	76	43.51	16	-3.5	-2.75	180	44.52
45	M	2	6	5	28	25	17		0.75	-0.5	-0.50	22.58	41.63	41.17	177	42.09	87	0.92	87	40.35	177	41.22	87	0.87	87	40.49	17	1	-1.75	180	41.54	40.35	174	42.72	84	2.37	84	39.41	174	41.75	84	2.34	84	40.58	15	1	-1.75	180	41.48
46	M	1	7	5.5	25	30	16		0.75	-0.5	-0.50	23.51	41.56	40.56	170	42.56	80	2	80	39.6	170	41.54	80	1.93	80	40.57	14	0.75	-2.75	180	41.57	40.37	174	42.76	84	2.39	84	39.37	173	41.76	83	2.39	83	40.57	13	0.75	-2.75	180	41.36
47	F	2	7.5	6	35	30	14		-1	-0.25	135	23.10	41.18	40.57	177	41.79	87	1.22	87	39.65	0	40.67	90	1.02	90	40.16	12	-2.5	-1	180	41.25	40.03	179	42.47	89	2.44	89	39.1	0	41.32	90	2.22	90	40.21	15	-1	0	180	41.25
48	M	2	7	5.5	30	25	16		-2.75	0	180	24.28	43	42.73	176	43.28	86	0.55	86	41.8	135	42.25	45	0.45	45	42.03	15	-3	-1	180	43.29	42.48	176	44.1	86	1.62	86	41.51	178	42.86	88	1.35	88	42.19	13	-3	0	180	43.13
49	F	2	7.5	6	35	30	16		-2	-2.25	30	24.21	44.97	44.39	3	45.55	93	1.16	93	43.45	0	44.49	90	1.04	90	43.97	19	-3	-1.5	180	44.81	44.4	21	45.23	111	0.83	111	43.89	39	44.87	129	0.98	129	44.38	7	-2.75	-2	4	45.2
50	M	2	6	5	30	25	19		-3.5	-2	180	26.38	41.14	39.91	174	42.38	84	2.46	84	38.92	175	41.26	85	2.34	85	40.09	13	-3.75	-2	180	41.37	39.82	3	42.91	93	3.09	93	38.8	6	41.82	96	3.02	96	40.31	13	-3	-1.25	180	40.92
51	F	2	8	6.5	45	40	16		0.5	-1	180	23.84	41.11	40.42	4	41.79	94	1.38	94	39.38	5	40.6	95	1.22	95	39.99	19	0.5	-1.25	180	41.33	40.37	176	42.29	86	1.92	86	39.33	177	41.09	87	1.76	87	40.21	18	0.5	-0.75	180	40.96
52	F	2	7.5	6	35	35	13		-0.25	-0.25	180	24.71	40.34	39.92	1	40.76	91	0.84	91	38.42	1	39.09	91	0.67	91	38.76	21	-1.5	-2	180	41.04	40.52	7	41.55	97	1.04	97	39.13	17	39.91	107	0.77	107	39.52	17	-1.5	-1.5	180	40.39
53	M	2	5	4	18	20	14		0.5	-0.5	90	21.85	45.21	45	154	45.43	64	9.92	64	43.92	146	44.14	56	0.22	56	44.03	15	0	0	180	45.49	45.18	146	45.79	56	0.61	56	43.75	110	44.16	20	0.41	20	43.95	13	0	-0.25	180	45.54
54	F	2	6	5	30	25	16		-2.5	-1	180	24.08	44.07	43.24	176	44.9	86	1.66	86	42.18	175	43.74	85	1.56	85	42.96	22.2	-3.25	-2	180	44.09	43.49	21	44.69	111	1.19	111	42.3	29	43.52	119	1.22	119	42.91	21	-2.5	-0.75	158	44.18
55	F	2	6	5	25	30	17		-2	-1.75	180	22.40	44.25	43.85	168	44.65	78	0.8	78	42.88	168	43.71	78	0.83	78	43.29	17.7	-2	-1.75	180	44.71	43.72	171	45.71	81	2	81	42.77	171	44.77	81	2	81	43.77	18	-1.5	0	180	44.36
56	F	1	6	5	25	27	15		0.5	-0.75	90	21.50	44.12	43.73	171	44.5	81	0.78	81	42.69	174	43.54	84	0.85	84	43.11	16.4	-1	-0.25	180	44.83	44.36	18	45.3	108	0.94	108	43.54	17	44.46	107	0.92	107	44	18	-1.5	0	180	44.31
57	F	2	6	5	25	25	13		-1.25	-1	180	23.68	43.35	42.69	3	44.02	93	1.34	93	41.51	2	42.75	92	1.24	92	42.13	20	-1.25	-1.75	180	43.1	42.03	175	44.17	85	2.15	85	40.77	172	42.81	82	2.04	82	41.79	15	-0.75	-0.75	180	43.27
58	F	1	7	5.5	30	27	17		0	-0.5	180	22.80	42.9	42.45	19	43.35	109	0.9	109	41.72	22	42.65	112	0.92	112	42.19	12	-0.75	-0.5	180	42.53	41.88	170	43.17	80	1.3	8	40.96	170	42.34	80	1.37	80	41.65	16	-0.5	0	180	42.8
59	M	2	6	5	25	30	18		3.75	-3.25	180	21.88	41.85	40.15	170	43.54	80	3.39	80	39.21	170	42.67	80	3.46	80	40.94	18	3.25	-3.5	180	42.12	40.19	172	44.06	82	3.87	82	39.28	171	43.01	81	3.73	81	41.14	15	-0.5	0	180	42.23
60	F	2	7.5	6	35	30	18		0.25	-0.75	90	22.68	43.3	43	162	43.6	72	0.61	72	42.03	158	42.55	68	0.52	68	42.29	15	-0.25	-0.25	180	43.55	43.06	175	44.03	85	0.97	85	42.09	175	42.9	85	0.81	85	42.5	15	-0.25	0	180	43.21
61	M	1	6	5	30	25	16		-1.5	-0.25	180	22.44	43.4	43.01	16	43.8	106	0.78	106	42.17	19	43	109	0.83	109	42.59	12	-1.75	-1	180	43.6	42.73	9	44.48	99	1.75	99	41.87	10	43.64	100	1.77	100	42.76	12	-1.75	-1	180	43.09
62	M	1	6	5	30	23	16		0	-0.5	90	23.15	41.48	41.42	110	41.55	20	0.13	20	40.21	110	40.37	20	0.16	20	40.29	11	-1.5	-0.5	155	42.19	41.5	166	42.88	76	1.39	76	40.49	165	41.71	75	1.22	75	41.1	11	-1.5	-0.5	155	41.87
63	M	1	7	5.5	30	30	19		-0.25	-0.5	90	22.45	43.56	43.21	179	43.92	89	0.71	89	42.21	0	42.81	90	0.6	90	42.51	19	-0.75	-3	180	44.49	43.08	179	45.9	89	2.83	89	40.28	172	44.98	82	4.7	82	42.63	19	-0.75	-3	180	43.76
64	F	1	5	4	20	18	17		0.25	-1	180	22.17	44.89	43.97	7	45.81	97	1.84	97	43.22	5	44.97	95	1.76	95	44.09	17	0.25	-1.5	180	44.9	43.77	7	46.03	97	2.27	97	43.13	6	45.16	96	2.03	96	44.15	17	0.25	-1.5	180	44.94
65	F	1	6	5	25	25	19		0.75	0.5	90		42.63	42.06	13	43.21	103	1.15	103	41.24	11	42.11	101	0.87	101	41.67	14	-2	-1	180	42.22	41.88	145	42.56	55	0.67	55	40.07	146	41.32	56	1.24	56	40.7	14	-2	-1	180	43.09
66	M	2	5	4	25	16	18		-4.25	-1.25	180	21.08	42.52	41.33	173	43.72	83	2.39	83	40.3	172	42.45	82	2.15	82	41.37	12	-5.5	-2.75	170	42.74	41.25	0	44.22	90	2.97	90	40.18	0	42.96	90	2.78	90	41.57	12	-5.5	-2.75	170	42.47
67	F	2	5	4	35	25	15		-2.25	-0.5	120	24.38	43.09	42.43	4	43.74	94	1.31	94	41.36	6	42.54	96	1.17	96	41.95	10	-4.25	-0.75	156	43.51	42.62	0	44.39	90	1.77	90	41.59	5	43.31	95	1.72	95	42.45	10	-4.25	-0.75	156	43.6
68	M	2	7	5.5	28	28	14		-3	-3	180	25.08	43.97	42.29	176	45.64	86	3.35	86	41.31	175	44.57	85	3.26	85	42.94	15	-3.25	-5.25	180	44.17	42.45	175	45.89	85	3.44	85	41.49	176	44.71	86	3.22	86	43.1	15	-3.25	-5.25	180	44.04
69	F	2	5	4	20	25	14		-9.5	-0.5	90	27.30	41.42	41.17	142	41.66	52	0.49	52	40.42	143	40.95	53	0.53	53	40.69	13	-9.25	-0.75	90	41.41	41.01	163	41.81	73	0.8	73	40.3	171	41.02	81	0.72	81	40.66	13	-8.5	-0.5	90	41.36
70	M	2	5	4	27	23	15		0	-0.75	180	23.79	42.64	41.89	13	43.4	103	1.51	103	40.46	0	42.69	90	2.23	90	41.52	12	-0.5	-1.5	180	42.59	41.45	5	43.74	95	2.29	95	40.46	0	42.69	90	2.23	90	41.58	12	-0.5	-1.5	180	42.73
71	F	2	8	6.5	38	48	14		-3.25	-1	180	24.52	44.19	43.33	0	45.05	90	1.72	90	42.16	0	43.88	90	1.71	90	43.02	13	-4.25	-1.75	180	44.18	43.05	163	45.3	73	2.26	73	41.99	162	41.15	72	2.16	72	43.07	13	-4.25	-1.75	180	44.14
72	M	2	5	4	20	20	15		-5.5	-1.5	180	25.77	42.29	41.4	3	43.18	93	1.78	93	40.48	7	42.07	97	1.59	97	41.28	17	-5.5	-2	180	42.72	41.65	0	43.78	90	2.14	90	40.64	2	42.76	92	2.12	92	41.7	17	-5.5	-2	180	42.36
73	M	2	5	4	25	25	16		-0.5	0	180	22.93	44.52	44.24	19	44.8	109	0.56	109	43.13	20	43.86	110	0.72	110	43.49	14	0	-2	180	45.21	44.26	17	46.16	107	1.9	107	43.44	16	45.4	106	1.96	106	44.42	14	0	-2	180	44.82
74	M	2	6	5	25	20	15		-0.5	-3.75	180	22.94	44.7	52.8	1	46.6	91	3.8	91	41.53	1	45.43	91	3.9	91	43.48	22	-0.5	-5.75	180	44.68	42.66	177	46.7	87	4.04	87	41.46	176	45.41	86	3.95	86	43.43	22	-0.5	-5.75	180	44.85
75	F	2	6	5	28	20	18		-1.75	-0.25	180	24.03	41.22	40.91	11	41.52	101	0.61	101	40.03	169	40.6	49	0.57	49	40.32	16	-1.75	-1	171	41.41	40.5	11	42.32	101	1.82	101	39.5	11	41.33	101	1.82	101	40.42	16	-1.75	-1	171	41.62
76	F	1	7.5	6	35	33	14		-0.5	0	180	23.68	40.27	40.05	163	40.49	73	0.44	73	39.09	148	39.38	58	0.3	58	39.23	18	0.5	-1.5	180	40.19	39.55	3	40.84	93	1.29	93	38.71	1	39.62	91	0.91	91	39.16	18	0.5	-1.5	180	40.6
77	M	2	8	6.5	45	35	14		-3.5	-5	180	25.61	44.44	41.66	173	47.22	83	5.56	83	40.6	173	46.03	83	5.43	83	43.31	16	-3.75	-4.25	180	44.06	42.29	160	45.83	70	3.54	70	41.26	157	44.61	67	3.34	67	42.93	16	-3.75	-4.25	180	441.41
78	M	2	7.5	6	30	35	15		-1	-1	180	24.09	42.3	42.23	138	42.37	48	0.14	48	41.52	14	41.65	104	0.13	104	41.59	17	-1.5	0		42.63	42.07	176	43.2	86	1.14	86	41.26	3	42.11	93	0.84	93	41.69	17	-1.5	0	180	42.48
79	F	2	6	5	30	25	18		-3.75	-0.75	180	23.75	44.39	43.48	169	45.3	79	1.82	79	42.57	169	44.35	79	1.79	79	43.46	17.6	-3.75	-1	180	44.42	43.27	175	45.58	85	2.31	85	42.49	176	44.54	86	2.05	86	43.51	17.6	-3.75	-1	180	44.59
80	M	2	6	5	25	25	16		-2.5	-1.25	180	25.45	39.46	38.21	15	40.72	105	2.5	105	36.71	18	39.12	108	2.4	108	37.91	19	-3.5	-2	180	41.43	39.64	176	43.23	86	3.59	86	38.47	179	41.84	89	3.37	89	40.15	19	-3.5	-2	180	41.14
81	M	2	6	5	25	25	15		1	0	180	21.90	45.12	44.42	4	45.83	94	1.41	94	43.44	4	44.76	94	1.32	94	44.1	19	1.25	-2.25	180	45.37	43.84	178	46.89	88	3.05	88	42.88	179	45.82	89	2.94	89	44.35	19	1.25	-2.25	180	45.02
82	M	2	7.5	6	35	30	17		-2	-0.5	180	24.55	42.01	41.4	175	42.63	85	1.23	85	40.76	176	42.08	86	1.32	86	41.42	15	-1.5	-0.25	180	42.09	41.16	4	43.01	94	1.85	94	40.42	4	42.32	94	1.9	94	41.37	15	-1.5	-0.25	180	41.88
83	M	2	7	5.5	30	30	14		-0.25	-0.75	90	23.51	42.16	41.47	3	42.85	93	1.38	93	40.36	7	41.47	97	1.11	97	40.91	17.2	0	-0.75	180	42.56	41.48	168	43.65	78	2.17	78	40.4	167	42.27	77	1.86	77	41.33					42.03
[truncated: 13 more columns]

## Sheet: Analyzed data
SN	SEX (F: 0, M: 1)	AGE (8 yrs below: 1, 8yrs and older: 2)	Operation volume (LR)mm	Operation volume (MR)mm	Surgical volume	Operation volume(1: below 6.0:5.0)	Axial length_before(mm)	Flat K(ray traced) Pre-operative	Flat K(ray traced) - one week after surgery	Flat K(ray traced) - 3mo after surgery	steep K(ray traced) Pre-operative	steep K(ray traced) - one week after surgery	steep K(ray traced)- 3mo after surgery	Mean K (Ray Traced)D_before	Mean K (Ray Traced)D_1w	Mean K (Ray Traced)D_3m	SE value_before	SE value _1w	SE value _3m	Astig (Ray Traced)D_before	Astig (Ray Traced)D_1w	Astig (Ray Traced)D_3m	Astig axis (Ray Traced)_before	Astig axis (Ray Traced)_1w	Astig axis (Ray Traced)_3m	Sim mean K before	Sim mean K 1w	Sim mean K 3M	Sim flat K before	Sim flat K 1w	Sim flat K 3M	Sim steep K before	Sim steep K 1w	Sim steep K 3M	Sim astig. before	Sim astig. 1w	Sim astig 3M	Sim astig. before(axis)	Sim astig. 1w(axis)	Sim astig 3M(axis)
1	0	1	5	4	5.0:4.0	1	23.21	43.06	43.32	44.07	43.24	43.89	45.09	43.15	43.6	44.58	-0.625	-5	-2.5	0.18	0.57	0.28	41	108	80	44.14	44.75	44.56	44.08	44.46	44.39	44.19	45.04	44.72	0.11	0.58	0.34	84	99	87
2	1	2	5	4	5.0:4.0	1	23.45	41.87	42.23	42.23	42.83	43.57	43.57	42.35	42.9	42.9	0.25	-1.5	-0.75	0.96	1.34	1.34	93	95	95	43.45	44.02	43.4	42.95	43.26	42.91	43.96	44.77	43.89	1.01	1.51	0.99	91	95	84
3	1	2	5	4	5.0:4.0	1	22.37	41.84	41.88	41.88	42.67	43.6	43.6	42.26	42.74	42.74	-0.25	-2.25	-0.875	0.83	1.72	1.72	107	107	107	43.27	42.74	43.71	42.77	42.81	43.35	43.77	44.66	44.07	1	1.85	0.72	105	106	85
4	1	2	6	5	6.0:5.0	1	25.96	41.11	40.92	40.92	41.69	42.48	42.48	41.4	41.7	41.7	-5.25	-8.125	-5.25	0.58	1.56	1.56	76	75	75	42.15	42.45	42.27	41.81	41.55	41.83	42.49	43.34	42.72	0.68	1.79	0.89	87	77	92
5	0	1	6	5	6.0:5.0	1	22.65	39.71	39.4	39.97	40.93	41.14	41.72	40.32	40.27	40.845	0.875	-0.875	-0.375	1.22	1.74	1.57	90	99	78	41.26	41.46	41.22	40.63	40.64	40.37	41.89	42.29	42.06	1.26	1.65	1.69	92	100	69
6	1	2	10	7	10.0:7.0	2	25.37	40.69	40.75	41.48	43.17	44.11	44.09	41.93	42.43	42.785	-5.125	-6.75	-4.25	2.48	3.36	2.38	81	84	80	42.86	43.41	42.8	41.6	41.67	41.54	44.12	45.16	44.06	2.52	3.49	2.52	81	84	80
7	0	2	7.5	6	7.5:6.0	2	23.81	39.62	41.21	42.63	42.46	43.17	43.80	41.04	42.19	43.215	-4.375	-3.625	-3.375	2.84	1.96	1.07	86	95	107	43.04	43.35	43.28	42.55	42.38	42.66	43.52	44.33	43.9	0.97	1.95	1.24	94	93	105
8	1	2	6	5	6.0:5.0	1	23.32	41.27	41.45	41.82	42.05	42.92	44.03	41.66	42.18	42.925	0.125	0.25	-0.875	0.78	1.46	1.38	99	102	100	42.66	43.14	43.1	42.26	42.37	42.39	43.05	43.91	43.82	0.79	1.55	1.43	97	101	93
9	1	2	7	5.5	7.0:5.5	2	23.35	41.89	40.97	42.89	42.77	42.65	43.81	42.33	41.81	43.35	-1.75	-2.75	-1.875	0.89	1.67	1.09	109	87	108	43.33	42.94	43.42	42.89	42.07	42.93	43.77	43.81	43.91	0.88	1.74	0.98	102	89	99
10	1	1	7	5.5	7.0:5.5	2	23.22	41.13	38.76	40.32	42.44	42.04	42.13	41.78	40.4	41.225	-0.375	-0.625	-0.625	1.31	3.28	1.67	99	80	99	42.82	41.43	41.3	42.03	39.81	40.47	43.61	43.06	42.13	1.58	3.25	1.67	94	80	97
11	0	2	6	5	6.0:5.0	1	24.62	41.56	41.52	42.60	42.64	42.53	43.86	42.1	42.03	43.23	-3.625	-3.875	-5	1.08	1.02	1.17	98	104	96	43.18	43.08	43.07	42.59	42.46	42.35	43.77	43.7	43.8	1.18	1.24	1.44	96	98	95
12	0	1	6	5	6.0:5.0	1	22.34	43.31	44.52	44.83	44.62	47.18	47.75	43.96	45.85	46.29	-2	-3	-2.5	1.31	2.66	2.13	94	87	68	46.17	46.85	46.4	45.41	45.5	45.27	46.93	48.19	47.53	1.52	2.68	2.26	93	86	69
13	0	2	6	5	6.0:5.0	1	22.61	42.65	43.05	43.85	43.27	44.29	44.15	42.96	43.67	44	0.125	-1	-0.1	0.62	1.24	0.91	95	101	87	43.98	44.61	44.11	43.63	43.98	43.6	44.32	45.24	44.63	0.69	1.27	1.03	95	99	76
14	0	2	6	5	6.0:5.0	1	23.15	43.31	42.31	43.34	44.62	45.89	45.43	43.96	44.1	44.385	-2.25	-2.75	-2.25	1.31	3.58	1.92	94	87	86	44.97	45.04	44.89	44.32	43.15	43.88	45.63	46.93	45.9	1.3	3.78	2.02	92	88	85
15	0	2	6	5	6.0:5.0	1	22.6	42.4	41.73	42.16	44.53	45.25	45.87	43.46	43.49	44.015	0	-1.5	-0.875	2.13	3.52	2.38	102	97	101	44.46	44.52	44.27	43.32	42.74	42.98	45.6	46.31	45.55	2.28	3.57	2.57	101	96	101
16	1	2	5	4	5.0:4.0	1	22.95	39.61	39.72	40.95	41.36	42.05	42.55	40.48	40.89	41.75	0.625	0.125	0.375	1.75	2.33	1.8	94	82	89	41.61	41.99	42.02	40.67	40.67	41.06	42.55	43.31	42.98	1.89	2.64	1.92	93	81	90
17	1	1	7	5.5	7.0:5.5	2	24.14	40.29	40.21	41.06	41.16	41.65	42.42	40.72	40.93	41.74	-1.5	-2.625	-1.625	0.87	1.44	1.01	108	94	104	41.64	41.84	41.68	41.26	41.16	41.18	42.02	42.51	42.19	0.75	1.35	1.01	109	92	104
18	1	2	7	5.5	7.0:5.5	2	21.85	40.23	39.97	41.82	44.83	44.89	44.09	42.53	42.43	42.955	1.375	0.25	1.375	4.6	4.92	3.19	86	84	87	43.45	43.37	43.21	41.25	41.01	41.65	45.65	45.72	44.78	4.39	4.71	3.13	85	84	86
19	0	2	7.5	6	7.5:6.0	2	23.08	42.26	42.02	42.65	43.31	44.21	44.60	42.79	43.11	43.625	-1.25	-2.125	-1.5	1.05	2.18	1.67	83	72	75	43.65	43.91	43.59	43.09	42.77	42.75	44.31	45.05	44.44	1.13	2.28	1.7	81	73	77
20	1	2	6	5	6.0:5.0	1	24.55	41.33	38	42.04	42.33	41.25	43.65	41.83	30.5	42.845	-3	-3.625	-3.75	1	1.1	1.1	79	41	72	42.7	40.42	42.86	42.18	38.54	42.26	43.22	42.31	43.46	1.05	3.77	1.21	75	4	73
21	1	2	8	6.5	8.0:6.5	2	24.91	40.23	39.54	40.96	41.54	41.82	42.26	40.88	40.68	41.61	-1.47	-3	-2	1.32	2.28	1.35	89	82	93	41.85	41.72	41.78	41.17	40.55	41.01	42.54	42.89	42.55	1.37	2.34	1.54	89	81	94
22	1	1	7	5.5	7.0:5.5	2	22.9	40.92	40.39	41.74	41.49	42.37	42.79	41.21	41.38	42.265	0.75	0	0.125	0.58	1.98	1.01	100	94	103	42.32	42.52	42.48	41.92	41.54	41.87	41.71	43.49	43.1	0.78	1.96	1.22	96	91	99
23	0	2	6	5	6.0:5.0	1	24.24	44.04	44.75	44.91	46.6	47	47.84	45.32	45.88	46.375	-6.625	-6.25	-7.25	2.56	2.25	2.53	83	88	86	46.44	46.94	46.58	45.16	45.73	45.32	47.72	48.15	47.84	2.56	2.42	2.52	83	87	86
24	1	2	6	5	6.0:5.0	1	26.18	39.82	39.67	40.85	40.81	41.21	42.10	40.31	40.44	41.475	-4	-3.875	-4.25	0.99	1.54	1.21	93	69	95	41.28	41.53	41.59	40.78	40.97	41.01	41.78	42.09	42.17	1	1.12	1.16	88	84	89
25	0	1	7	5.5	7.0:5.5	2	22.38	42.5	41.47	42.98	42.88	43.03	43.92	42.69	42.25	43.45	0	-0.5	-0.75	0.38	1.57	1.05	66	83	67	43.6	43.77	43.45	43.37	43.15	42.9	43.82	44.4	44	0.46	1.24	1.1	69	83	71
26	0	1	6	5	6.0:5.0	1	21.73	43.68	43.09	43.92	44.75	45.29	45.43	44.21	44.19	44.675	1	-0.125	-1	1.07	2.2	2.05	75	79	97	45.34	45.33	45.2	44.86	44.26	44.24	45.83	46.4	46.17	0.97	2.14	1.93	78	78	93
27	0	1	6	5	6.0:5.0	1	21.8	43.04	42.38	43.26	44.03	43.67	44.90	43.53	43.02	44.08	0.5	0.125	-1	0.99	1.29	1.17	94	96	84	44.56	44.14	44.28	44.03	43.56	43.66	45.1	44.72	44.91	1.07	1.16	1.25	94	97	83
28	1	2	6	5	6.0:5.0	1	23.8	42.88	42.52	43.69	44.22	45.05	45.27	43.55	43.78	44.48	-4.375	-5.75	-4.875	1.35	2.53	0.9	87	82	83	44.8	45.1	44.68	44.07	43.74	44.14	45.53	46.45	45.22	1.46	2.7	1.08	86	83	86
29	1	1	7	5.5	7.0:5.5	2	22.45	41.88	41.83	42.45	43.91	43.86	44.31	42.9	42.84	43.38	0.5	-0.875	0	2.02	2.02	2.1	92	91	87	43.69	43.69	43.84	42.72	42.67	42.73	44.66	44.71	44.95	1.94	2.05	2.22	91	90	88
30	0	1	8	6.5	8.0:6.5	2	22.6	40.58	40.58	41.19	41.42	41.42	43.28	41	41	42.235	-1.25	-2.375	-1.75	0.84	3.28	1.86	91	79	91	42.05	42.05	42.5	41.58	41.58	41.59	42.52	42.52	43.42	0.94	0.94	1.83	91	91	90
31	0	1	6	5	6.0:5.0	1	22.6	39.56	39.55	40.95	39.96	41.15	41.69	39.76	40.35	41.32	-1.625	-3.125	-2.5	0.39	1.6	1.28	78	98	93	40.83	41.32	41.16	40.63	40.44	40.5	41.02	42.2	41.82	0.39	1.76	1.32	60	93	92
32	0	1	8	6.5	8.0:6.5	2	22.07	42.63	40.53	43.19	43.44	44.34	44.86	43.03	42.44	44.025	0	-0.625	-0.5	0.81	3.81	1.39	70	88	84	43.9	44.02	44.02	43.36	43.14	43.23	44.44	44.9	44.8	1.08	1.76	1.57	73	75	81
33	0	1	5	4	5.0:4.0	1	21.97	42.62	42.08	43.20	43.66	44.25	45.34	43.14	43.16	44.27	-0.125	-1	-0.25	1.05	2.17	1.91	90	97	91	44.09	44.2	4.44	43.55	43.17	43.46	44.62	45.24	45.21	1.06	2.07	1.75	94	97	91
34	0	2	7	5.5	7.0:5.5	2	20.68	44.62	43.99	45.29	46.18	47.37	47.96	45.4	45.68	46.625	2.25	-1.375	2.25	1.55	3.38	0.91	68	94	83	46.74	47.02	46.62	45.82	45.41	45.29	47.65	48.62	47.96	1.83	3.21	2.67	68	92	75
35	0	1	6	5	6.0:5.0	1	22.46	42.99	43.24	43.82	43.98	44.58	45.1	43.49	43.91	44.46	-1	-3.125	-0.75	0.99	1.34	1.2	95	93	96	44.47	44.85	44.46	43.97	44.15	43.82	44.96	45.54	45.1	0.99	1.39	1.28	91	92	92
36	1	1	5	4	5.0:4.0	1	23.43	39.6	39.27	40.08	40.09	40.61	41.37	39.84	39.94	40.725	-0.375	-1.125	-1.125	0.49	1.34	0.65	60	111	102	40.86	41.7	40.69	40.52	40.37	40.27	41.21	41.77	41.11	0.69	1.4	0.83	67	105	95
37	0	2	6	5	6.0:5.0	1	23.59	39.34	39.71	40.14	40.44	41.57	42.35	39.89	40.64	41.245	0.125	-3.375	-0.25	1.11	1.86	1.55	80	76	83	41.07	41.73	41.33	40.36	40.71	40.46	41.77	42.74	42.2	1.41	2.02	1.74	77	76	82
38	0	1	7.5	6	7.5:6.0	2	21.7	41.66	40.19	42.15	42.46	42.21	43.33	42.06	41.2	42.74	0	0	-0.5	0.8	2.02	2.02	71	110	110	42.95	42.29	42.88	42.53	41.19	42.51	43.38	43.39	43.26	0.84	2.2	0.75	73	111	87
39	0	1	6	5	6.0:5.0	1	22.68	41.85	41.07	42.32	42.61	42.45	43.59	42.23	41.2	42.955	0.25	-3.25	-3	0.76	2.02	1.19	75	110	103	43.08	42.81	42.96	42.63	42.03	42.32	43.52	43.59	43.59	0.9	1.56	1.27	77	89	103
40	1	2	6	5	6.0:5.0	1	23.61	42.74	42.74	43.87	44.59	44.59	45.89	43.66	43.66	44.88	-2.375	-2.625	-1.875	1.84	1.84	1.16	82	82	115	45.47	44.88	44.88	44.07	43.79	43.87	46.87	45.98	45.89	2.8	2.19	2.03	89	84	97
41	1	1	6	5	6.0:5.0	1	22.67	41.01	40.68	41.68	41.59	41.99	42.71	41.3	41.33	42.195	0.25	-1	-0.5	0.58	1.32	0.87	99	104	109	42.31	42.4	42.2	41.94	41.64	41.68	42.68	43.17	42.71	0.74	1.53	1.03	91	98	100
42	1	1	7	5.5	7.0:5.5	2	22.1	43.22	43.54	43.97	45.06	45.81	46.15	44.14	44.67	45.06	0.375	-2.125	-2.375	1.84	2.27	2.15	84	66	85	45.13	45.56	45.6	44.16	44.37	43.97	46.09	46.75	46.15	1.93	2.38	2.18	79	68	84
43	0	2	7	5.5	7.0:5.5	2	21.88	41.03	40.63	40.63	42.85	43.06	43.06	41.94	41.84	41.845	2.5	-0.125	0.25	1.82	2.43	2.59	90	83	91	42.88	42.84	42.35	42.01	41.61	42.16	43.74	44.08	42.53	1.72	2.47	0.37	89	81	105
44	1	1	6	5	6.0:5.0	1	22.41	42.53	42.53	42.27	45.03	44.49	44.74	43.78	43.51	44.43	-4.375	-5.625	-4.875	2.5	1.96	2.47	91	76	98	44.76	44.52	44.52	43.36	43.45	43.19	46.07	45.58	45.85	2.62	2.13	2.66	90	77	98
45	1	2	6	5	6.0:5.0	1	22.58	40.35	39.41	40.89	41.22	41.75	42.08	40.49	40.58	41.485	0.5	0.125	0.125	0.87	2.34	1.15	87	84	84	41.63	41.54	41.48	41.17	40.35	40.89	42.09	42.72	42.08	0.92	2.37	1.19	87	84	85
46	1	1	7	5.5	7.0:5.5	2	23.51	39.6	39.37	40.48	41.54	41.76	42.24	40.57	40.57	41.36	0.5	-0.625	-0.625	1.93	2.39	1.49	80	83	80	41.56	41.57	41.36	40.56	40.37	40.48	42.56	42.76	42.24	2	2.39	1.76	80	84	83
47	0	2	7.5	6	7.5:6.0	2	23.1	39.65	39.1	40.65	40.67	41.32	41.85	40.16	40.21	41.25	-1.125	-3	-1	1.02	2.22	1.09	90	90	88	41.18	41.25	41.25	40.57	40.03	40.65	41.79	42.47	41.85	1.22	2.44	1.21	87	89	88
48	1	2	7	5.5	7.0:5.5	2	24.28	41.8	41.51	42.53	42.25	42.86	43.74	42.03	41.96	43.135	-2.75	-3.5	-3	0.45	1.16	2.5	45	99	110	43	43.29	43.13	42.73	42.48	42.53	43.28	44.1	43.73	0.55	1.62	1.21	86	86	96
49	0	2	7.5	6	7.5:6.0	2	24.21	43.45	43.89	43.68	44.49	44.87	46.30	43.97	44.38	44.99	-3.125	-3.75	-3.75	1.04	0.98	2.2	90	129	90	44.97	44.81	45.2	44.39	44.4	44.02	45.55	45.23	46.38	1.16	0.83	2.36	93	111	89
50	1	2	6	5	6.0:5.0	1	26.38	38.92	38.8	39.65	41.26	41.82	42.74	40.09	40.31	41.195	-4.5	-4.75	-3.625	2.34	3.02	2.84	85	96	90	41.14	41.37	40.92	39.91	39.82	39.63	42.38	42.91	42.21	2.46	3.09	2.59	84	93	85
51	0	2	8	6.5	8.0:6.5	2	23.84	39.38	39.33	40.04	40.6	41.09	41.87	39.99	40.21	40.955	0	-0.125	0.125	1.22	1.76	1.72	95	87	91	41.11	41.33	40.96	40.42	40.37	40.04	41.79	42.29	41.87	1.38	1.92	1.83	94	86	90
52	0	2	7.5	6	7.5:6.0	2	24.71	38.42	39.13	39.98	39.09	39.91	40.80	38.76	39.52	40.39	-0.375	-2.5	-2.25	0.67	0.77	0.49	91	107	96	40.34	41.04	40.39	39.92	40.52	39.98	40.76	41.55	40.8	0.84	1.04	0.82	91	97	93
53	1	2	5	4	5.0:4.0	1	21.85	43.92	43.75	44.88	44.14	44.16	46.20	44.03	43.95	45.54	0.25	0	-0.125	0.22	0.41	1.27	56	20	57	45.21	45.49	45.54	45	45.18	44.88	45.43	45.79	46.2	9.92	0.61	1.32	64	56	58
54	0	2	6	5	6.0:5.0	1	24.08	42.18	42.3	43.22	43.74	43.52	44.76	42.96	42.91	43.99	-3	-4.25	-2.875	1.56	1.22	1.18	85	119	82	44.07	44.09	44.18	43.24	43.49	43.53	44.9	44.69	44.83	1.66	1.19	1.3	86	111	8
55	0	2	6	5	6.0:5.0	1	22.4	42.88	42.77	43.62	43.71	44.77	45.1	43.29	43.77	44.36	-2.875	-2.875	-1.5	0.83	2	1.55	78	81	86	44.25	44.71	44.36	43.85	43.72	43.62	44.65	45.71	45.1	0.8	2	1.48	78	81	85
56	0	1	6	5	6.0:5.0	1	21.5	42.69	43.54	44.08	43.54	44.46	44.53	43.11	44	44.305	0.125	-1.125	-1.5	0.85	0.92	0.43	84	107	115	44.12	44.83	44.31	43.73	44.36	44.08	44.5	45.3	44.53	0.78	0.94	0.45	81	108	108
57	0	2	6	5	6.0:5.0	1	23.68	41.51	40.77	42.56	42.75	42.81	43.99	42.13	41.79	43.275	-1.75	-2.125	-1.125	1.24	2.04	1.23	92	82	90	43.35	43.1	43.27	42.69	42.03	42.56	44.02	44.17	43.99	1.34	2.15	1.43	93	85	90
58	0	1	7	5.5	7.0:5.5	2	22.8	41.72	40.96	42.1	42.65	42.34	43.51	42.19	41.65	42.805	-0.25	-1	-0.5	0.92	1.37	1.46	112	80	86	42.9	42.53	42.8	42.45	41.88	42.1	43.35	43.17	43.51	0.9	1.3	1.41	109	8	86
59	1	2	6	5	6.0:5.0	1	21.88	39.21	39.28	39.85	42.67	43.01	44.60	40.94	41.14	42.225	2.125	1.5	-0.5	3.46	3.73	3.06	80	81	85	41.85	42.12	42.23	40.15	40.19	40.49	43.54	44.06	43.97	3.39	3.87	3.49	80	82	84
60	0	2	7.5	6	7.5:6.0	2	22.68	42.03	42.09	42.09	42.55	42.9	42.9	42.29	42.5	42.495	-0.125	-0.375	-0.25	0.52	0.81	0.54	68	85	73	43.3	43.55	43.21	43	43.06	42.89	43.6	44.03	43.53	0.61	0.97	0.64	72	85	77
61	1	1	6	5	6.0:5.0	1	22.44	42.17	41.87	41.87	43	43.64	43.64	42.59	42.76	42.755	-1.625	-2.25	-2.25	0.83	1.77	1.42	109	100	97	43.4	43.6	43.09	43.01	42.73	42.33	43.8	44.48	43.86	0.78	1.75	1.53	106	99	97
62	1	1	6	5	6.0:5.0	1	23.15	40.21	40.49	40.49	40.37	41.71	41.71	40.29	41.1	41.1	-0.25	-1.75	-1.75	0.16	1.22	0.59	20	75	89	41.48	42.19	41.87	41.42	41.5	41.53	41.55	42.88	42.21	0.13	1.39	0.67	20	76	90
63	1	1	7	5.5	7.0:5.5	2	22.45	42.21	40.28	43.12	42.81	44.98	44.41	42.51	42.63	43.765	-0.5	-2.25	-2.25	0.6	4.7	1.55	90	82	93	43.56	44.49	43.76	43.21	43.08	43.12	43.92	45.9	44.41	0.71	2.83	1.29	89	89	95
64	0	1	5	4	5.0:4.0	1	22.17	43.22	43.13	43.97	44.97	45.16	45.91	44.09	44.15	44.94	-0.25	-0.5	-0.5	1.76	2.03	1.75	95	96	102	44.89	44.9	44.94	43.97	43.77	43.97	45.81	46.03	45.91	1.84	2.27	1.94	97	97	100
65	0	1	6	5	6.0:5.0	1		41.24	40.07	38.01	42.11	41.32	41.33	41.67	40.7	39.67	1	-2.5	-2.5	0.87	1.24	0.78	101	56	80	42.63	42.22	43.09	42.06	41.88	42.68	43.21	42.56	43.49	1.15	0.67	0.82	103	55	82
66	1	2	5	4	5.0:4.0	1	21.08	40.3	40.18	41.41	42.45	42.96	43.62	41.37	41.57	42.515	-4.875	-6.875	-6.875	2.15	2.78	2.23	82	90	88	42.52	42.74	42.47	41.33	41.25	41.23	43.72	44.22	43.71	2.39	2.97	2.48	83	90	87
67	0	2	5	4	5.0:4.0	1	24.38	41.36	41.59	42.36	42.54	43.31	44.02	41.95	42.45	43.19	-2.5	-4.625	-4.625	1.17	1.72	1.64	96	95	83	43.09	43.51	43.6	42.43	42.62	42.7	43.74	44.39	44.51	1.31	1.77	1.81	94	90	83
68	1	2	7	5.5	7.0:5.5	2	25.08	41.31	41.49	42.20	44.57	44.71	45.60	42.94	43.1	43.9	-4.5	-5.875	-5.875	3.26	3.22	3.34	85	86	94	43.97	44.17	44.04	42.29	42.45	42.45	45.64	45.89	45.62	3.35	3.44	3.17	86	85	92
69	0	2	5	4	5.0:4.0	1	27.3	40.42	40.3	40.3	40.95	41.02	41.02	40.69	40.66	40.66	-9.75	-9.625	-8.75	0.53	0.72	0.66	53	81	84	41.42	41.41	41.36	41.17	41.01	41.02	41.66	41.81	41.69	0.49	0.8	0.67	52	73	83
70	1	2	5	4	5.0:4.0	1	23.79	40.46	40.46	41.51	42.69	42.69	43.87	41.52	41.58	42.69	-0.375	-1.25	-1.25	2.23	2.23	2.02	90	90	91	42.64	42.59	42.73	41.89	41.45	41.82	43.4	43.74	43.65	1.51	2.29	1.83	103	95	90
71	0	2	8	6.5	8.0:6.5	2	24.52	42.16	41.99	43.18	43.88	41.15	45.26	43.02	43.07	44.22	-3.75	-5.125	-5.125	1.71	2.16	1.25	90	72	83	44.19	44.18	44.14	43.33	43.05	43.41	45.05	45.3	44.87	1.72	2.26	1.47	90	73	83
72	1	2	5	4	5.0:4.0	1	25.77	40.48	40.64	41.34	42.07	42.76	42.94	41.28	41.7	42.14	-6.25	-6.5	-6.5	1.59	2.12	2.22	97	92	94	42.29	42.72	42.36	41.4	41.65	41.2	43.18	43.78	43.52	1.78	2.14	2.33	93	90	93
73	1	2	5	4	5.0:4.0	1	22.93	43.13	43.44	44.38	43.86	45.4	45.76	43.49	44.42	45.07	-0.5	-1	-1	0.72	1.96	1.71	110	106	100	44.52	45.21	44.82	44.24	44.26	43.94	44.8	46.16	45.69	0.56	1.9	1.76	109	107	97
74	1	2	6	5	6.0:5.0	1	22.94	41.53	41.46	42.29	45.43	45.41	46.16	43.48	43.43	44.225	-2.375	-3.375	-3.375	3.9	3.95	4.33	91	86	86	44.7	44.68	44.85	52.8	42.66	42.83	46.6	46.7	46.87	3.8	4.04	4.04	91	87	85
75	0	2	6	5	6.0:5.0	1	24.03	40.03	39.5	40.19	40.6	41.33	42.31	40.32	40.42	41.25	-1.875	-2.25	-2.25	0.57	1.82	1.19	49	101	99	41.22	41.41	41.62	40.91	40.5	41.03	41.52	42.32	42.22	0.61	1.82	1.2	101	101	98
76	0	1	7.5	6	7.5:6.0	2	23.68	39.09	38.71	39.49	39.38	39.62	40.67	39.23	39.16	40.08	-0.5	-0.25	-0.25	0.3	0.91	1.14	58	91	115	40.27	40.19	40.6	40.05	39.55	40.04	40.49	40.84	41.16	0.44	1.29	1.11	73	93	109
77	1	2	8	6.5	8.0:6.5	2	25.61	40.6	41.26	41.26	46.03	44.61	44.61	43.31	42.93	42.935	-6	-5.875	-5.875	5.43	3.34	4.64	83	67	89	44.44	44.06	441.41	41.66	42.29	42.02	47.22	45.83	46.8	5.56	3.54	4.78	83	70	89
78	1	2	7.5	6	7.5:6.0	2	24.09	41.52	41.26	41.26	41.65	42.11	42.11	41.59	41.69	41.685	-1.5	-1.5	-1.5	0.13	0.84	0.29	104	93	93	42.3	42.63	42.48	42.23	42.07	42.19	42.37	43.2	42.77	0.14	1.14	0.58	48	86	93
79	0	2	6	5	6.0:5.0	1	23.75	42.57	42.49	42.49	44.35	44.54	44.54	43.46	43.51	43.515	-4.125	-4.25	-4.25	1.79	2.05	1.78	79	86	87	44.39	44.42	44.59	43.48	43.27	43.61	45.3	45.58	45.58	1.82	2.31	1.97	79	85	88
80	1	2	6	5	6.0:5.0	1	25.45	36.71	38.47	38.47	39.12	41.84	41.84	37.91	40.15	40.155	-3.125	-4.5	-4.5	2.4	3.37	3.37	108	89	89	39.46	41.43	41.14	38.21	39.64	39.53	40.72	43.23	42.74	2.5	3.59	3.21	105	86	90
81	1	2	6	5	6.0:5.0	1	21.9	43.44	42.88	42.88	44.76	45.82	45.82	44.1	44.35	44.35	1	0.125	0.125	1.32	2.94	1.62	94	89	111	45.12	45.37	45.02	44.42	43.84	44.22	45.83	46.89	45.81	1.41	3.05	1.58	94	88	106
82	1	2	7.5	6	7.5:6.0	2	24.55	40.76	40.42	40.42	42.08	42.32	42.32	41.42	41.37	41.37	-2.25	-1.625	-1.625	1.32	1.9	1.15	86	94	87	42.01	42.09	41.88	41.4	41.16	41.28	42.63	43.01	42.47	1.23	1.85	1.19	85	94	85
83	1	2	7	5.5	7.0:5.5	2	23.51	40.36	40.4	40.11	41.47	42.27	41.34	40.91	41.33	40.72	-0.38	-0.63	-0.63	1.11	1.86	1.23	97	77	100	42.16	42.56	42.03	41.47	41.48	41.35	42.85	43.65	42.72	1.38	2.17	1.38	93	78	98
