# Supplementary material for: Analysis of astigmatism outcomes after horizontal rectus muscle surgery in patients with intermittent exotropia
Source: PLoS One. 2020 Oct 8;15(10):e0240026. doi: 10.1371/journal.pone.0240026 (PMC7544045; doi:10.1371/journal.pone.0240026)
Supplement: S1 File — (XLSX) [file pone.0240026.s002.xlsx]

## Sheet: 원데이터 
< R & R 수술 전 후 굴절력 및 각막지형도 변화 통계 >
	이름	나이(만)	케이스번호	외사시, 내사시	수술안	수술일자	수술량(LR)mm	수술량(MR)mm	Near(prism diopter)	far(prism diopter)	수술 전 안압		(수술 전 MR값)Spherical	Cylinder	Axis	Axial length (mm)	SimK	Flat SimK		Steep SimK		Asting		수술전 SIM K1	수술전 K1 axis	수술전 SIM K2	수술전 K2 axis	수술 전 SIM mean K	술전 Flat (Ray Traced)D	술전 축(Ray Traced)	술전 Steep(Ray Traced)D	술전 축(Ray Traced)	술전 Astig(Ray Traced)D	술전 축(Ray Traced)	술전 Mean K(Ray Traced)D	술전 RMS (um)	술전 RMS (D)	술전 Defocus(D)	술전 2' Astigmatism(D)	술전 2' Astigmatism (Axis)	술전Coma	술전Coma(Axis)	술전Trefoil(D)	술전Trefoil(Axis)	술전Spcrical(D)	수술 1주일 후 안압	수술 1주일 후 MR값(Spherical)	Cylinder	Axis
1	황지예	F/7	2747227	I.X.T. (basic type)	2	2015-07-03	5	4	20	20	12		-0.5	-0.25	90	23.21	44.14	44.08	174	44.19	84	0.11	84		179	44.48	89		43.06	131	43.24	41	0.18	41	43.15	0.62	0.48	0.29	0.26	159.1	0.04	352.3	0.13	25.7	-0.17	23	-4.75	-0.5	84
2	우상현	M/10	2753526	I.X.T. (convergence insufficiency type)	2	2015-07-03	5	4	20	20	14		1	-1.5	150	23.45	43.45	42.95	1	43.96	91	1.01	91		160	43.97	70		41.87	3	42.83	93	0.96	93	42.35	1.21	0.93	0.1	0.86	175.5	0.22	174.9	0.13	56.4	-0.1	9	-1.50	0	180
3	이승엽	M/8	2431632	I.X.T. (basic type)	1	2015-07-03	5	4	20	20	14		0	-0.5	45	22.37	43.27	42.77	15	43.77	105	1	105		7	44.35	97		41.84	17	42.67	107	0.83	107	42.26	1.43	1.1	0.16	0.99	8.1	0.26	313.5	0.24	119.1	-0.24	15	-1.50	-1.5	180
4	최재영	M/12	2755911	I.X.T. (basic type)	1	2015-07-10	6	5	25	20	17		-5.5	0.5	90	25.96	42.15	41.81	177	42.49	87	0.68	87		22	42.55	112		41.11	166	41.69	76	0.58	76	41.4	0.96	0.74	0.22	0.61	0.1	0.12	230.3	0.14	31.2	-0.18	16	-6.75	-2.75	160
5	구예담	F/5	2654575	I.X.T. (basic type)	2	2015-07-14	6	5	30	25	10		0.5	0.75	90	22.65	41.26	40.63	2	41.89	92	1.26	92		177	41.93	87		39.71	0	40.93	90	1.22	90	40.32	1.44	1.11	0.34	1.01	178.6	0.25	175.8	0.08	37	-0.11	16	-0.50	-0.75	180
6	주영석	M/28	2745700	Large angleI.X.T. (basic type)	2	2015-06-30	10	7	60	80	14		-4	-2.25	180	25.37	42.86	41.6	171	44.12	81	2.52	81		171	43.57	81		40.69	171	43.17	81	2.48	81	41.93	2.44	1.88	-0.87	1.57	169.2	0.36	131.1	0.08	87.5	-0.07	16	-5.00	-3.5	179
7	임채희	F/13	2760241	Exotropia(OD)	1	2015-07-25	7.5	6	30	30	22		-4.25	-0.25	90	23.81	43.04	42.55	4	43.52	94	0.97	94		179	43.45	89		39.62	176	42.46	86	2.84	86	41.04	0.93	0.71	0.04	0.65	8.6	0.18	316.6	0.06	8.8	-0.16	24	-3.25	-0.75	180
8	심규성	M/8	2746932	Exotropia(OS)	2	2015-07-07	6	5	25~30	25	15		0.25	-0.25	90	23.32	42.66	42.26	7	43.05	97	0.79	97		16	42.98	106		41.27	9	42.05	99	0.78	99	41.66	1.14	0.88	0.62	0.54	4.7	0.21	111.7	0.13	98	-0.15	15	0.75	-1	20
9	조민서	M/15	2754978	Exotropia(OD)	1	2015-07-07	7	5.5	30	25	14		-1.75	0	180	23.35	43.33	42.89	12	43.77	102	0.88	102		28	43.98	118		41.89	19	42.77	109	0.89	109	42.33	1.26	0.97	0.31	0.74	4.4	0.22	81.6	0.2	84	-0.21	d	-2.50	-0.5	170
10	하상연	M/7	2731800	Exotropia	1	2015-07-28	7	5.5	28	25	15		-0.25	-0.25	120	23.22	42.82	42.03	4	43.61	94	1.58	94		179	41.97	89		41.13	9	42.44	99	1.31	99	41.78	1.41	1.08	-0.14	1.02	4.1	0.14	305.3	0.15	54.4	-0.16	17.3	0	-1.25	180
11	최명경	F/10	2544553	I.X.T. (basic type)	2	2015-07-24	6	5	25	23	22		-3.25	-0.75	180	24.62	43.18	42.59	6	43.77	96	1.18	96		11	43.83	101		41.56	8	42.64	98	1.08	98	42.1	1.39	1.07	0.52	0.89	0	0.15	251.8	0.15	111.7	-0.17	17	-3.5	-0.75	180
12	이수연	F/7	2647349	I.X.T. (basic type)	2	2015-07-31	6	5	30	25	15		-2	0	180	22.34	46.17	45.41	3	46.93	93	1.52	93		6	46.98	96		43.31	4	44.62	94	1.31	94	43.96	1.42	1.09	-0.29	0.99	180	0.33	126.7	0.06	82.6	-0.05	10	-2.25	-1.5	180
13	양가애	F/8	2700287	I.X.T. (basic type)	2	2015-07-31	6	5	27	25	21.8		0	0.25	90	22.61	43.98	43.63	5	44.32	95	0.69	95		7	44.74	97		42.65	5	43.27	95	0.62	95	42.96	1.68	1.29	0.99	0.72	174.1	0.33	218.7	0.11	19.1	-0.19	12	-0.75	-0.5	180
14	권예빈	F/8	2726201	I.X.T. (basic type)	2	2015-07-31	6	5	25	25	16		-1.75	-1	180	23.15	44.97	44.32	2	45.63	92	1.3	92		175	45.2	85		43.31	4	44.62	94	1.31	94	43.96	1.42	1.09	-0.29	0.99	180	0.33	126.7	0.06	82.6	-0.05	18	-1.25	-3	180
15	주정민	F/8	2778051	I.X.T. (basic type)	2	2015-07-31	6	5	25	20	16		0.75	-1.5	180	22.60	44.46	43.32	11	45.6	101	2.28	101		7	45.76	97		42.4	12	44.53	102	2.13	102	43.46	2.43	1.87	0.01	1.84	7.3	0.23	237.4	0.11	97.9	-0.14	16	-0.5	-2	180
16	송승현	M/12	2781003	I.X.T. (basic type)	1	2015-08-04	5	4	20	20	14		0.5	0.25	60	22.95	41.61	40.67	3	42.55	93	1.89	93		7	42.77	97		39.61	4	41.36	94	1.75	94	40.48	1.87	1.44	-0.26	1.36	1.1	0.29	21.3	0.19	111.9	-0.14	16	1.25	-2.25	160
17	이지웅	M/7	2776788	I.X.T. (basic type)	2	2015-08-07	7	5.5	30	30	15		-1.5	0	180	24.14	41.64	41.26	19	42.02	109	0.75	109		20	41.86	110		40.29	18	41.16	108	0.87	108	40.72	0.86	0.67	0.23	0.51	13.7	0.21	179.2	0.21	7.2	-0.16	12	-2.25	-0.75	180
18	송현민	M/10	2631441	I.X.T. (basic type)	1	2015-08-07	7	5.5	30	30	12		2.75	-2.75	180	21.85	43.45	41.25	175	45.65	85	4.39	85		174	45.27	84		40.23	176	44.83	86	4.6	86	42.53	4.15	3.19	-0.54	3.09	174.5	0.3	300.2	0.46	96.6	-0.01	16	2	-3.5	180
19	백소윤	F/10	2740488	I.X.T. (basic type)	1	2015-08-07	7.5	6	30	30	15		-1	-0.5	180	23.08	43.65	43.09	171	44.31	81	1.13	81		172	44.17	82		42.26	173	43.31	83	1.05	83	42.79	1.07	0.82	-0.28	0.67	169.9	0.25	350.1	0.08	90.3	-0.21	14	-1.75	-0.75	180
20	문지환	M/9	2474936	Recurrent I.X.T. (OS:postop state)	1	2015-08-07	6	5	25	20	19.7		-2.5	-1	180	24.55	42.7	42.18	165	43.22	75	1.05	75		163	43.45	73		41.33	169	42.33	79	1	79	41.83	1.18	0.91	-0.15	0.84	165.4	0.09	69.7	0.04	87.7	-0.24	14	-3.25	-0.75	180
21	장성민	M/12	2762639	Large angle I.X.T. (basic type)	1	2015-08-18	8	6.5	45	40	15		-1.75	0.56	90(1.0)	24.91	41.85	41.17	179	42.54	89	1.37	89		177	42.42	87		40.23	179	41.54	89	1.32	89	40.88	1.46	1.12	0.38	1.03	0.9	0.08	39.9	0.16	103.8	-0.11	14	-2	-2	180
22	임지호	M/7	2449938	Exotropia(OD)	1	2015-08-28	7	5.5	25	30	13		0.5	0.5	90	22.90	42.32	41.92	6	41.71	96	0.78	96		143	42.42	53		40.92	10	41.49	100	0.58	100	41.21	1.11	0.86	0.4	0.56	175.6	0.27	311.1	0.29	8.1	-0.06	20.1	0	0	180
23	남예리	F/10	2299890	I.X.T. (basic type)	1	2015-08-28	6	5	25	25	15		-5.25	-2.75	180	24.24	46.44	45.16	173	47.72	83	2.56	83		165	47.8	75		44.04	173	46.6	83	2.56	83	45.32	2.73	2.1	0.47	2.01	172.8	0.19	227.1	0.2	15.9	-0.23	23	-5	-2.5	180
24	최부경	M/14	2431695	Recurrent I.X.T. (OD:postop state)	2	2015-08-28	6	5	30	25	17		-4	0	180	26.18	41.28	40.78	178	41.78	88	1	88		155	41.97	65		39.82	3	40.81	93	0.99	93	40.31	1.29	0.99	-0.08	0.92	170.8	0.22	236.7	0.03	9.4	-0.15	18	-3.75	-0.25	180
25	권주희	F/7	2595530	Exotropia(OS)	2	2015-08-25	7	5.5	38	30	16		0	0	180	22.38	43.6	43.37	159	43.82	69	0.46	69		102	43.72	12		42.5	156	42.88	66	0.38	66	42.69	0.55	0.42	0.05	0.24	138.7	0.15	111.3	0.2	115.3	-0.18	18.4	-0.5	0	180
26	서예주	F/6	2519348	Exotropia(OD)	1	2015-09-04	6	5	25	20	14		0.75	0.5	90	21.73	45.34	44.86	168	45.83	78	0.97	78		128	45.53	38		43.68	165	44.75	75	1.07	75	44.21	0.55	0.42	0.05	0.24	138.7	0.15	111.3	0.2	115.3	-0.18	15	0.5	-1.25	180
27	서예원	F/6	2519350	Exotropia(OS)	2	2015-09-04	6	5	25	25	13		0.5	0	180	21.80	44.56	44.03	4	45.1	94	1.07	94		4	44.47	94		43.04	4	44.03	94	0.99	94	43.53	0.97	0.74	-0.04	0.61	174.8	0.31	160.3	0.17	96.6	-0.05	13	0.5	-0.75	180
28	임승현	M/10	2330089	Recurrent I.X.T. (OS:postop state)	1	2015-09-04	6	5	30	28	14		-4	-0.75	180	23.80	44.8	44.07	176	45.53	86	1.46	86		166	45.58	76		42.88	177	44.22	87	1.35	87	43.55	1.79	1.37	0.16	1.32	173.6	0.16	120.7	0.21	90.9	-0.04	9	-5	-1.5	180
29	전영재	M/5	2716739	I.X.T.(basic type)	2	2015-09-11	7	5.5	30	30	13		1.5	-2	180	22.45	43.69	42.72	1	44.66	91	1.94	91		11	44.38	101		41.88	2	43.91	92	2.02	92	42.9	2.29	1.76	-0.53	1.6	0.8	0.33	130.3	0.18	47.6	-0.16	20	-0.25	-1.25	180
30	김은교	F/5	2657013	Large angle I.X.T. (basic type)	2	2015-09-18	8	6.5	45	40	17		-1.25	0	180	22.60	42.05	41.58	1	42.52	91	0.94	91		146	42.16	56		40.58	1	41.42	91	0.84	91	41	0.87	0.67	-0.35	0.47	175.2	0.21	139.4	0.11	72.2	-0.11	16.7	-2	-0.75	180
31	이나원	F/5	2529250	I.X.T.(basic type)	2	2015-09-18	6	5	25	30	11.3		-1.25	-0.75	30	22.60	40.83	40.63	150	41.02	60	0.39	60		173	40.95	83		39.56	168	39.96	78	0.39	78	39.76	0.87	0.67	0.07	0.46	151.9	0.34	196.4	0.21	94.4	-0.08	12	-2.5	-1.25	180
32	김나윤	F/6	2520978	Large angle I.X.T. (basic type)	1	2015-09-22	8	6.5	45	40	15		0	0	180	22.07	43.9	43.36	163	44.44	73	1.08	73		159	44.79	69		42.63	160	43.44	70	0.81	70	43.03	1.27	0.97	-0.11	0.84	163.2	0.37	257	0.17	99.1	-0.18	16	-0.25	-0.75	180
33	김현아	F/6	2775440	I.X.T.(basic type)	2	2015-09-22	5	4	20	20	18		0.25	-0.75	180	21.97	44.09	43.55	4	44.62	94	1.06	94		175	44.71	85		42.62	0	43.66	90	1.05	90	43.14	1.14	0.88	0.13	0.76	176.9	0.33	189.8	0.08	21.3	-0.23	14	-0.25	-1.5	180
34	신서정	F/8	2345676	I.X.T.(basic type)	2	2015-10-02	7	5.5	30	25	18		1.75	1	90	20.68	46.74	45.82	158	47.65	68	1.83	68		152	18.3	62		44.62	158	46.18	68	1.55	68	45.4	2.17	1.67	0.43	1.33	157.2	0.22	7.3	0.1	48.7	-0.15	12	-0.25	-2.25	180
35	하유빈	F/6	2631634	I.X.T.(pseudodivergence excess type_	2	2015-10-02	6	5	25	25	17		-1	0	180	22.46	44.47	43.97	1	44.96	91	0.99	91		156	44.42	66		42.99	5	43.98	95	0.99	95	43.49	0.93	0.72	0.19	0.64	173.7	0.07	214	0.03	8.3	-0.1	19.4	-3	-0.25	80
36	조성혁	M/5	2635323	I.X.T.(basic type)	1	2015-10-02	5	4	20	20	15		-0.25	-0.25	135	23.43	40.86	40.52	157	41.21	67	0.69	67		151	41.36	61		39.6	150	40.09	60	0.49	60	39.84	0.92	0.7	0.28	0.5	153.7	0.21	49.3	0.31	101.9	-0.08	14.6	-0.75	-0.75	180
37	김수진	F/9	2443580	Recurrent I.X.T. (OD:postop state)	2	2015-09-25	6	5	25	30	11.2		0	0.25	90	23.59	41.07	40.36	167	41.77	77	1.41	77		158	42.07	68		39.34	170	40.44	80	1.11	80	39.89	1.61	1.24	0.08	1.18	167.2	0.16	251.2	0.24	1.1	-0.15	17	-1.75	-3.25	180
38	이예린	F/6	2774388	Exotropia(OS)	2	2015-08-25	7.5	6	35	25	17		0	0	180	21.7	42.95	42.53	163	43.38	73	0.84	73		158	43.64	68		41.66	161	42.46	71	0.8	71	42.06	1.17	0.9	-0.34	0.7	174.4	0.32	133.4	0.14	84.4	-0.16	19	0	0
39	박소윤	F/6	2601461	Recurrent I.X.T.(OS:postop state)	1	2015-10-13	6	5	25	25	17		0.25	0	180	22.68	43.08	42.63	167	43.52	77	0.9	77		153	43.44	63		41.85	165	42.61	75	0.76	75	42.23	0.98	0.75	-0.11	0.58	172.3	0.15	65.3	0.11	93	-0.14	15.5	-3	-0.5	180
40	김형주	M/10	2712797	I.X.T.(basic type)	1	2015-10-24	6	5	25	25	16		-2	-0.75	180	23.61	45.47	44.07	179	46.87	89	2.8	89		156	44.93	66		42.74	172	44.59	82	1.84	82	43.66	1.95	1.5	-0.74	1.15	177.3	0.24	10	0.29	93.6	0	17.2	-1.75	-1.75	180
41	김규민	6/M	2768454	I.X.T.(basic type)	1	2015-10-30	6	5	25	25	16		0.25	0	180	22.67	42.31	41.94	1	42.68	91	0.74	91		153	42.48	63		41.01	9	41.59	99	0.58	99	41.3	1.13	0.87	-0.01	0.69	170	0.35	314.7	0.08	11.9	-0.12	19.5	-0.5	-1	43
42	황주호	6/M	2767966	I.X.T.(basic type)	2	2015-10-30	7	5.5	30	25	14		1	-1.25	180	22.10	45.13	44.16	169	46.09	79	1.93	79		164	46.19	74		43.22	174	45.06	84	1.84	84	44.14	2.18	1.68	0.09	1.61	167.4	0.25	208.1	0.27	9.7	-0.17	12.8	-1.25	-1.75	150
43	채나영	9/F	2774844	I.X.T.(basic type)	2	2015-10-30	7	5.5	30	25	19		3	-1	180	21.88	42.88	42.01	179	43.74	89	1.72	89		168	43.34	78		41.03	0	42.85	90	1.82	90	41.94	1.56	1.2	-0.03	1.11	176.2	0.38	205.7	0.03	118.4	-0.09	16	0.75	-1.75	180
44	최정환	5/M	2506079	Exotropia(OD)	1	2015-10-23	6	5	28	25	15		-3.25	-2.25	180	22.41	44.76	43.36	0	46.07	90	2.62	90		179	45.66	89		42.53	1	45.03	91	2.5	91	43.78	2.54	1.96	0.09	1.93	0.3	0.23	292	0.08	76.1	-0.1	15.2	-4	-3.25	180
45	이성훈	9/M	2687948	Recurrent I.X.T.(OS;postop state)	1	2015-10-23	6	5	28	25	17		0.75	-0.5	-0.50	22.58	41.63	41.17	177	42.09	87	0.92	87		157	41.58	67		40.35	177	41.22	87	0.87	87	40.49	0.73	0.56	0.07	0.48	176.8	0.22	350.5	0.08	9.1	-0.07	17	1	-1.75	180
46	이재우	6/M	2684621	I.X.T.(basic type)	2	2015-10-30	7	5.5	25	30	16		0.75	-0.5	-0.50	23.51	41.56	40.56	170	42.56	80	2	80		164	42.6	74		39.6	170	41.54	80	1.93	80	40.57	2.19	1.69	0.63	1.52	169.2	0.27	223.5	0.09	1.2	-0.2	14	0.75	-2.75	180
47	박서윤	8/F	2776744	I.X.T.(basic type)	1	2015-11-03	7.5	6	35	30	14		-1	-0.25	135	23.10	41.18	40.57	177	41.79	87	1.22	87		166	41.79	76		39.65	0	40.67	90	1.02	90	40.16	1.32	1.01	0.35	0.89	177.1	0.3	355.7	0.03	59.5	-0.12	12	-2.5	-1	180
48	김승우	9/M	2771482	I.X.T.(basic type)	1	2015-11-03	7	5.5	30	25	16		-2.75	0	180	24.28	43	42.73	176	43.28	86	0.55	86		103	42.9	13		41.8	135	42.25	45	0.45	45	42.03	0.53	0.41	0.22	0.18	175	0.15	110.1	0.08	76.8	-0.13	15	-3	-1	180
49	배솔비	8/F	2476056	I.X.T.(basic type)	2	2015-07-04	7.5	6	35	30	16		-2	-2.25	30	24.21	44.97	44.39	3	45.55	93	1.16	93		8	45.32	98		43.45	0	44.49	90	1.04	90	43.97	1.25	0.96	-0.02	0.86	177.3	0.35	116.4	0.03	60.7	-0.18	19	-3	-1.5	180
50	한동찬	16/M	2000433	I.X.T.(basic type)	1	2015-08-21	6	5	30	25	19		-3.5	-2	180	26.38	41.14	39.91	174	42.38	84	2.46	84		176	42.67	86		38.92	175	41.26	85	2.34	85	40.09	2.53	1.95	-0.17	1.93	173.8	0.1	349	0.06	87.6	-0.17	13	-3.75	-2	180
51	김만희	26/F	2778180	Exotropia(OS)	2	2015-11-15	8	6.5	45	40	16		0.5	-1	180	23.84	41.11	40.42	4	41.79	94	1.38	94		7	41.7	97		39.38	5	40.6	95	1.22	95	39.99	1.4	1.08	0.37	0.98	2.9	0.14	197.9	0.08	89.6	-0.12	19	0.5	-1.25	180
52	이선아	28/F	2792559	V-pattern exotropia(OD)	1	2015-11-15	7.5	6	35	35	13		-0.25	-0.25	180	24.71	40.34	39.92	1	40.76	91	0.84	91		179	41.04	89		38.42	1	39.09	91	0.67	91	38.76	1.42	1.09	0.74	0.7	4.3	0.14	332.4	0.04	47.2	-0.32	21	-1.5	-2	180
53	이광형	43/M	2753723	I.X.T.(basic type)	1	2015-11-17	5	4	18	20	14		0.5	-0.5	90	21.85	45.21	45	154	45.43	64	9.92	64		154	45.3	64		43.92	146	44.14	56	0.22	56	44.03	1.63	1.25	1.04	0.49	168.6	0.38	310.2	0.06	22.3	-0.3	15	0	0	180
54	정현서	12/F	2642894	I.X.T. (Convergence insufficiency type)	2	2015-08-21	6	5	30	25	16		-2.5	-1	180	24.08	44.07	43.24	176	44.9	86	1.66	86		179	45.11	89		42.18	175	43.74	85	1.56	85	42.96	1.84	1.42	0.41	1.33	170.5	0.12	210.8	0.09	112.2	-0.13	22.2	-3.25	-2	180
55	박세인	10/F	2794991	I.X.T.(pseudodivergence excess type)	1	2015-11-10	6	5	25	30	17		-2	-1.75	180	22.40	44.25	43.85	168	44.65	78	0.8	78		3	44.46	93		42.88	168	43.71	78	0.83	78	43.29	0.76	0.58	0.07	0.44	169.4	0.25	321.8	0.19	112.3	-0.13	17.7	-2	-1.75	180
56	문채원	3/F	2758813	I.X.T.(basic type)	2	2015-11-11	6	5	25	27	15		0.5	-0.75	90	21.50	44.12	43.73	171	44.5	81	0.78	81		159	44.41	69		42.69	174	43.54	84	0.85	84	43.11	0.79	0.61	0.09	0.45	172.3	0.31	112.6	0.19	47.1	-0.12	16.4	-1	-0.25	180
57	김민정	11/F	2772421	I.X.T.(basic type)	2	2015-11-27	6	5	25	25	13		-1.25	-1	180	23.68	43.35	42.69	3	44.02	93	1.34	93		166	43.71	76		41.51	2	42.75	92	1.24	92	42.13	1.34	1.03	0.12	0.98	177.1	0.2	149.7	0.14	103.7	-0.03	20	-1.25	-1.75	180
58	박유나	4/F	2762867	I.X.T.(basic type)	2	2015-11-24	7	5.5	30	27	17		0	-0.5	180	22.80	42.9	42.45	19	43.35	109	0.9	109		23	42.88	113		41.72	22	42.65	112	0.92	112	42.19	0.77	0.59	0.13	0.41	17.2	0.36	172.6	0.08	101.1	-0.1	12	-0.75	-0.5	180
59	김민재	8/M	2624583	Exotropia(OS)	2	2015-11-24	6	5	25	30	18		3.75	-3.25	180	21.88	41.85	40.15	170	43.54	80	3.39	80		167	43.69	77		39.21	170	42.67	80	3.46	80	40.94	3.39	2.61	0.07	2.59	168.1	0.16	184.8	0.11	88.9	-0.14	18	3.25	-3.5	180
60	김수현	9/F	2768151	Recurrent I.X.T. (OS:postop state)	1	2015-12-08	7.5	6	35	30	18		0.25	-0.75	90	22.68	43.3	43	162	43.6	72	0.61	72		157	43.65	67		42.03	158	42.55	68	0.52	68	42.29	1.01	0.78	0.56	0.47	161.2	0.09	11.5	0.14	89.7	-0.16	15	-0.25	-0.25	180
61	강민기	7/M	2773387	I.X.T.(basic type)	1	2015-12-04	6	5	30	25	16		-1.5	-0.25	180	22.44	43.4	43.01	16	43.8	106	0.78	106		70	43.23	160		42.17	19	43	109	0.83	109	42.59	0.65	0.5	0.24	0.32	24.6	0.23	12.4	0.11	9.2	-0.11	12	-1.75	-1	180
62	김진형	7/M	2767223	I.X.T.(basic type)	1	2015-12-15	6	5	30	23	16		0	-0.5	90	23.15	41.48	41.42	110	41.55	20	0.13	20		115	41.66	25		40.21	110	40.37	20	0.16	20	40.29	1.12	0.86	0.75	0.15	128.1	0.33	59.4	0.06	112.9	-0.17	11	-1.5	-0.5	155
63	전성현	5/M	2536277	I.X.T.(basic type)	1	2015-12-11	7	5.5	30	30	19		-0.25	-0.5	90	22.45	43.56	43.21	179	43.92	89	0.71	89		149	43.91	59		42.21	0	42.81	90	0.6	90	42.51	0.83	0.64	0.13	0.47	170.6	0.29	12.8	0.04	111.4	-0.08	19	-0.75	-3	180
64	신유주	6/F	2768967	I.X.T.(basic type)	2	2015-12-11	5	4	20	18	17		0.25	-1	180	22.17	44.89	43.97	7	45.81	97	1.84	97		9	45.78	99		43.22	5	44.97	95	1.76	95	44.09	1.8	1.38	-0.25	1.32	3.4	0.21	168.3	0.12	10.1	-0.12	17	0.25	-1.5	180
65	김지예	7/F	2471298	Recurrent I.X.T.(OD:postop state)	2	2015-12-18	6	5	25	25	19		0.75	0.5	90		42.63	42.06	13	43.21	103	1.15	103		15	43.49	105		41.24	11	42.11	101	0.87	101	41.67	1.35	1.04	0.09	0.97	10	0.28	154.8	0.12	51	-0.13	14	-2	-1	180
66	권시현	23/M	2223476	Recurrent I.X.T.(OS:postop state)	1	2015-12-18	5	4	25	16	18		-4.25	-1.25	180	21.08	42.52	41.33	173	43.72	83	2.39	83		168	43.86	78		40.3	172	42.45	82	2.15	82	41.37	2.42	1.86	0.27	1.82	173.9	0.12	46.2	0.11	111.3	-0.22	12	-5.5	-2.75	170
67	채가은	8/F	2576847	I.X.T.(basic type)	2	2015-12-29	5	4	35	25	15		-2.25	-0.5	120	24.38	43.09	42.43	4	43.74	94	1.31	94		6	43.95	96		41.36	6	42.54	96	1.17	96	41.95	1.53	1.18	0.33	1.1	3.7	0.04	242.3	0.16	54.8	-0.2	10	-4.25	-0.75	156
68	류상우	18/M	2680605	I.X.T.(convergence insufficiency type)	1	2016-01-05	7	5.5	28	28	14		-3	-3	180	25.08	43.97	42.29	176	45.64	86	3.35	86		177	45.59	87		41.31	175	44.57	85	3.26	85	42.94	3.12	2.4	0.12	2.38	176.9	0.19	358.9	0.11	112.9	-0.16	15	-3.25	-5.25	180
69	서지수	13/F	2737885	I.X.T.(basic type)	2	2016-01-05	5	4	20	25	14		-9.5	-0.5	90	27.30	41.42	41.17	142	41.66	52	0.49	52		139	41.6	49		40.42	143	40.95	53	0.53	53	40.69	0.78	0.6	0.23	0.48	138.6	0.17	210.1	0.09	3.9	-0.17	13	-9.25	-0.75	90
70	전지현	14/M	2329551	Recurrent I.X.T. (OD:postop state)	2	2016-01-05	5	4	27	23	15		0	-0.75	180	23.79	42.64	41.89	13	43.4	103	1.51	103		14	43.39	104		40.46	0	42.69	90	2.23	90	41.52	1.58	1.21	-0.03	1.14	7.9	0.13	141.1	0.28	51.7	-0.17	12	-0.5	-1.5	180
71	이소영	20/F	2771004	Large angel I.X.T.(basic type)	1	2016-01-08	8	6.5	38	48	14		-3.25	-1	180	24.52	44.19	43.33	0	45.05	90	1.72	90		3	45.13	93		42.16	0	43.88	90	1.71	90	43.02	1.86	1.43	0.18	1.38	0.6	0.06	220.4	0.22	110.6	-0.18	13	-4.25	-1.75	180
72	나희준	15/M	2549586	I.X.T.(basic type)	F	2016-01-08	5	4	20	20	15		-5.5	-1.5	180	25.77	42.29	41.4	3	43.18	93	1.78	93		4	43.07	94		40.48	7	42.07	97	1.59	97	41.28	1.73	1.33	-0.3	1.25	0.6	0.22	306	0.05	51.8	-0.16	17	-5.5	-2	180
73	배현성	8/M	2423750	Recurrent I.X.T. (OD:postop state)	2	2016-01-08	5	4	25	25	16		-0.5	0	180	22.93	44.52	44.24	19	44.8	109	0.56	109		11	44.67	101		43.13	20	43.86	110	0.72	110	43.49	1.14	0.88	0.65	0.46	6.4	0.17	133.3	0.24	43.7	-0.2	14	0	-2	180
74	박효범	9/M	2640259	I.X.T.(basic type)	2	2016-01-12	6	5	25	20	15		-0.5	-3.75	180	22.94	44.7	52.8	1	46.6	91	3.8	91		10	45.75	100		41.53	1	45.43	91	3.9	91	43.48	3.38	2.6	-0.06	2.57	179.2	0.13	157.6	0.19	83.1	-0.04	22	-0.5	-5.75	180
75	김민주	8/F	2646309	I.X.T.(basic type)	2	2016-01-12	6	5	28	20	18		-1.75	-0.25	180	24.03	41.22	40.91	11	41.52	101	0.61	101		168	41.5	78		40.03	169	40.6	49	0.57	49	40.32	0.92	0.7	0.26	0.58	8.2	0.25	136.2	0.08	31.1	-0.12	16	-1.75	-1	171
76	김나은	5/F	2623691	Exotropiaa(OS)	2	2016-01-22	7.5	6	35	33	14		-0.5	0	180	23.68	40.27	40.05	163	40.49	73	0.44	73		138	40.49	48		39.09	148	39.38	58	0.3	58	39.23	0.57	0.44	0.12	0.25	157.1	0.17	133.7	0.04	28.1	-0.12	18	0.5	-1.5	180
77	김주현	12/M	2705873	Exotropia(OD)	1	2016-01-22	8	6.5	45	35	14		-3.5	-5	180	25.61	44.44	41.66	173	47.22	83	5.56	83		173	47.31	83		40.6	173	46.03	83	5.43	83	43.31	5.45	4.2	-0.28	4.15	169.2	0.23	288.2	0.37	1.4	-0.06	16	-3.75	-4.25	180
78	이현우	8M	2745251	I.X.T.(pseudodivergence type)	1	2016-01-22	7.5	6	30	35	15		-1	-1	180	24.09	42.3	42.23	138	42.37	48	0.14	48		130	42.74	40		41.52	14	41.65	104	0.13	104	41.59	1.02	0.78	0.29	0.14	137.6	0.13	289.3	0.49	13.2	-0.17	17	-1.5	0
79	김보영	9/F	2777571	I.X.T.(basic type)	1	2016-02-02	6	5	30	25	18		-3.75	-0.75	180	23.75	44.39	43.48	169	45.3	79	1.82	79		90	45.3	79		42.57	169	44.35	79	1.79	79	43.46	1.76	1.35	0.14	1.32	171.6	0.03	51.9	0.11	105.7	-0.2	17.6	-3.75	-1	180
80	김형준	18/M	1904675	I.X.T.(basic type)	1	2016-02-05	6	5	25	25	16		-2.5	-1.25	180	25.45	39.46	38.21	15	40.72	105	2.5	105		15	40.72	105		36.71	18	39.12	108	2.4	108	37.91	2.75	2.12	0.01	1.97	15.9	0.42	288.8	0.34	114	-0.35	19	-3.5	-2	180
81	김경민2	8/M	2642676	I.X.T.(basic type)	2	2016-01-29	6	5	25	25	15		1	0	180	21.90	45.12	44.42	4	45.83	94	1.41	94		179	45.35	89		43.44	4	44.76	94	1.32	94	44.1	1.32	1.02	0.17	0.93	0.1	0.33	188.7	0.07	14.6	-0.1	19	1.25	-2.25	180
82	김민진	9/M	2788688	I.X.T.(basic type)	1	2015-10-27	7.5	6	35	30	17		-2	-0.5	180	24.55	42.01	41.4	175	42.63	85	1.23	85		177	42.51	87		40.76	176	42.08	86	1.32	86	41.42	1.26	0.97	0.11	0.94	175.9	0.04	316.8	0.08	109.8	-0.16	15	-1.5	-0.25	180
83	최진욱	M/8	2513358	Large angle I.X.T. (basic type)	1	2015-08-21	7	5.5	30	30	14		-0.25	-0.75	90	23.51	42.16	41.47	3	42.85	93	1.38	93		178	42.99	90		40.36	7	41.47	97	1.11	97	40.91	1.52	1.17	0.36	1.08	6.9	0.13	70.5	0.12	110.8	-0.16	17.2	0	-0.75	180
[truncated: 62 more columns]

## Sheet: 분석 데이터
SN	SEX	AGE	Cat_age1	Cat_age2	수술안	수술일자	수술량(LR)	수술량(MR)	수술량	Cat_수술량	Axial length_before	Flat(ray traced) 수술 전	Flat(ray traced) 술 후 1w	Flat(ray traced) 술 후 3mo	steep K(ray traced) 수술 전	steep(ray traced) 술후 1w	steep(ray traced) 술 후 3mo	Mean (Ray Traced)D_before	Mean (Ray Traced)D_1w	Mean (Ray Traced)D_3m	SE값_before	SE값_1w	SE값_3m	Astig (Ray Traced)D_before	Astig (Ray Traced)D_1w	Astig (Ray Traced)D_3m	Axis (Ray Traced)_before	Axis (Ray Traced)_1w	Axis (Ray Traced)_3m	Sim mean K before	Sim mean K 1w	Sim mean K 3M	Sim flat K before	Sim flat K 1w	Sim flat K 3M	Sim steep K before	Sim steep K 1w	Sim steep K 3M	Sim astig. before	Sim astig. 1w	Sim astig 3M	Sim astig. Before(axis)	Sim astig. 1w(axis)	Sim astig 3M(axis)
1	0	7	1	1	2	2015-07-03	5	4	5.0:4.0	1	23.21	43.06	43.32	44.07	43.24	43.89	45.09	43.15	43.6	44.58	-0.625	-5	-2.5	0.18	0.57	0.28	41	108	80	44.14	44.75	44.56	44.08	44.46	44.39	44.19	45.04	44.72	0.11	0.58	0.34	84	99	87
2	1	10	2	1	2	2015-07-03	5	4	5.0:4.0	1	23.45	41.87	42.23	42.23	42.83	43.57	43.57	42.35	42.9	42.9	0.25	-1.5	-0.75	0.96	1.34	1.34	93	95	95	43.45	44.02	43.4	42.95	43.26	42.91	43.96	44.77	43.89	1.01	1.51	0.99	91	95	84
3	1	8	1	1	1	2015-07-03	5	4	5.0:4.0	1	22.37	41.84	41.88	41.88	42.67	43.6	43.6	42.26	42.74	42.74	-0.25	-2.25	-0.875	0.83	1.72	1.72	107	107	107	43.27	42.74	43.71	42.77	42.81	43.35	43.77	44.66	44.07	1	1.85	0.72	105	106	85
4	1	12	2	1	1	2015-07-10	6	5	6.0:5.0	1	25.96	41.11	40.92	40.92	41.69	42.48	42.48	41.4	41.7	41.7	-5.25	-8.125	-5.25	0.58	1.56	1.56	76	75	75	42.15	42.45	42.27	41.81	41.55	41.83	42.49	43.34	42.72	0.68	1.79	0.89	87	77	92
5	0	5	1	1	2	2015-07-14	6	5	6.0:5.0	1	22.65	39.71	39.4	39.97	40.93	41.14	41.72	40.32	40.27	40.845	0.875	-0.875	-0.375	1.22	1.74	1.57	90	99	78	41.26	41.46	41.22	40.63	40.64	40.37	41.89	42.29	42.06	1.26	1.65	1.69	92	100	69
6	1	28	2	2	2	2015-06-30	10	7	10.0:7.0	2	25.37	40.69	40.75	41.48	43.17	44.11	44.09	41.93	42.43	42.785	-5.125	-6.75	-4.25	2.48	3.36	2.38	81	84	80	42.86	43.41	42.8	41.6	41.67	41.54	44.12	45.16	44.06	2.52	3.49	2.52	81	84	80
7	0	13	2	2	1	2015-07-25	7.5	6	7.5:6.0	2	23.81	39.62	41.21	42.63	42.46	43.17	43.80	41.04	42.19	43.215	-4.375	-3.625	-3.375	2.84	1.96	1.07	86	95	107	43.04	43.35	43.28	42.55	42.38	42.66	43.52	44.33	43.9	0.97	1.95	1.24	94	93	105
8	1	8	1	1	2	2015-07-07	6	5	6.0:5.0	1	23.32	41.27	41.45	41.82	42.05	42.92	44.03	41.66	42.18	42.925	0.125	0.25	-0.875	0.78	1.46	1.38	99	102	100	42.66	43.14	43.1	42.26	42.37	42.39	43.05	43.91	43.82	0.79	1.55	1.43	97	101	93
9	1	15	2	2	1	2015-07-07	7	5.5	7.0:5.5	2	23.35	41.89	40.97	42.89	42.77	42.65	43.81	42.33	41.81	43.35	-1.75	-2.75	-1.875	0.89	1.67	1.09	109	87	108	43.33	42.94	43.42	42.89	42.07	42.93	43.77	43.81	43.91	0.88	1.74	0.98	102	89	99
10	1	7	1	1	1	2015-07-28	7	5.5	7.0:5.5	2	23.22	41.13	38.76	40.32	42.44	42.04	42.13	41.78	40.4	41.225	-0.375	-0.625	-0.625	1.31	3.28	1.67	99	80	99	42.82	41.43	41.3	42.03	39.81	40.47	43.61	43.06	42.13	1.58	3.25	1.67	94	80	97
11	0	10	2	1	2	2015-07-24	6	5	6.0:5.0	1	24.62	41.56	41.52	42.60	42.64	42.53	43.86	42.1	42.03	43.23	-3.625	-3.875	-5	1.08	1.02	1.17	98	104	96	43.18	43.08	43.07	42.59	42.46	42.35	43.77	43.7	43.8	1.18	1.24	1.44	96	98	95
12	0	7	1	1	2	2015-07-31	6	5	6.0:5.0	1	22.34	43.31	44.52	44.83	44.62	47.18	47.75	43.96	45.85	46.29	-2	-3	-2.5	1.31	2.66	2.13	94	87	68	46.17	46.85	46.4	45.41	45.5	45.27	46.93	48.19	47.53	1.52	2.68	2.26	93	86	69
13	0	8	1	1	2	2015-07-31	6	5	6.0:5.0	1	22.61	42.65	43.05	43.85	43.27	44.29	44.15	42.96	43.67	44	0.125	-1	-0.1	0.62	1.24	0.91	95	101	87	43.98	44.61	44.11	43.63	43.98	43.6	44.32	45.24	44.63	0.69	1.27	1.03	95	99	76
14	0	8	1	1	2	2015-07-31	6	5	6.0:5.0	1	23.15	43.31	42.31	43.34	44.62	45.89	45.43	43.96	44.1	44.385	-2.25	-2.75	-2.25	1.31	3.58	1.92	94	87	86	44.97	45.04	44.89	44.32	43.15	43.88	45.63	46.93	45.9	1.3	3.78	2.02	92	88	85
15	0	8	1	1	2	2015-07-31	6	5	6.0:5.0	1	22.6	42.4	41.73	42.16	44.53	45.25	45.87	43.46	43.49	44.015	0	-1.5	-0.875	2.13	3.52	2.38	102	97	101	44.46	44.52	44.27	43.32	42.74	42.98	45.6	46.31	45.55	2.28	3.57	2.57	101	96	101
16	1	12	2	1	1	2015-08-04	5	4	5.0:4.0	1	22.95	39.61	39.72	40.95	41.36	42.05	42.55	40.48	40.89	41.75	0.625	0.125	0.375	1.75	2.33	1.8	94	82	89	41.61	41.99	42.02	40.67	40.67	41.06	42.55	43.31	42.98	1.89	2.64	1.92	93	81	90
17	1	7	1	1	2	2015-08-07	7	5.5	7.0:5.5	2	24.14	40.29	40.21	41.06	41.16	41.65	42.42	40.72	40.93	41.74	-1.5	-2.625	-1.625	0.87	1.44	1.01	108	94	104	41.64	41.84	41.68	41.26	41.16	41.18	42.02	42.51	42.19	0.75	1.35	1.01	109	92	104
18	1	10	2	1	1	2015-08-07	7	5.5	7.0:5.5	2	21.85	40.23	39.97	41.82	44.83	44.89	44.09	42.53	42.43	42.955	1.375	0.25	1.375	4.6	4.92	3.19	86	84	87	43.45	43.37	43.21	41.25	41.01	41.65	45.65	45.72	44.78	4.39	4.71	3.13	85	84	86
19	0	10	2	1	1	2015-08-07	7.5	6	7.5:6.0	2	23.08	42.26	42.02	42.65	43.31	44.21	44.60	42.79	43.11	43.625	-1.25	-2.125	-1.5	1.05	2.18	1.67	83	72	75	43.65	43.91	43.59	43.09	42.77	42.75	44.31	45.05	44.44	1.13	2.28	1.7	81	73	77
20	1	9	1	1	1	2015-08-07	6	5	6.0:5.0	1	24.55	41.33	38	42.04	42.33	41.25	43.65	41.83	30.5	42.845	-3	-3.625	-3.75	1	1.1	1.1	79	41	72	42.7	40.42	42.86	42.18	38.54	42.26	43.22	42.31	43.46	1.05	3.77	1.21	75	4	73
21	1	12	2	1	1	2015-08-18	8	6.5	8.0:6.5	2	24.91	40.23	39.54	40.96	41.54	41.82	42.26	40.88	40.68	41.61	-1.47	-3	-2	1.32	2.28	1.35	89	82	93	41.85	41.72	41.78	41.17	40.55	41.01	42.54	42.89	42.55	1.37	2.34	1.54	89	81	94
22	1	7	1	1	1	2015-08-28	7	5.5	7.0:5.5	2	22.9	40.92	40.39	41.74	41.49	42.37	42.79	41.21	41.38	42.265	0.75	0	0.125	0.58	1.98	1.01	100	94	103	42.32	42.52	42.48	41.92	41.54	41.87	41.71	43.49	43.1	0.78	1.96	1.22	96	91	99
23	0	10	2	1	1	2015-08-28	6	5	6.0:5.0	1	24.24	44.04	44.75	44.91	46.6	47	47.84	45.32	45.88	46.375	-6.625	-6.25	-7.25	2.56	2.25	2.53	83	88	86	46.44	46.94	46.58	45.16	45.73	45.32	47.72	48.15	47.84	2.56	2.42	2.52	83	87	86
24	1	14	2	2	2	2015-08-28	6	5	6.0:5.0	1	26.18	39.82	39.67	40.85	40.81	41.21	42.10	40.31	40.44	41.475	-4	-3.875	-4.25	0.99	1.54	1.21	93	69	95	41.28	41.53	41.59	40.78	40.97	41.01	41.78	42.09	42.17	1	1.12	1.16	88	84	89
25	0	7	1	1	2	2015-08-25	7	5.5	7.0:5.5	2	22.38	42.5	41.47	42.98	42.88	43.03	43.92	42.69	42.25	43.45	0	-0.5	-0.75	0.38	1.57	1.05	66	83	67	43.6	43.77	43.45	43.37	43.15	42.9	43.82	44.4	44	0.46	1.24	1.1	69	83	71
26	0	6	1	1	1	2015-09-04	6	5	6.0:5.0	1	21.73	43.68	43.09	43.92	44.75	45.29	45.43	44.21	44.19	44.675	1	-0.125	-1	1.07	2.2	2.05	75	79	97	45.34	45.33	45.2	44.86	44.26	44.24	45.83	46.4	46.17	0.97	2.14	1.93	78	78	93
27	0	6	1	1	2	2015-09-04	6	5	6.0:5.0	1	21.8	43.04	42.38	43.26	44.03	43.67	44.90	43.53	43.02	44.08	0.5	0.125	-1	0.99	1.29	1.17	94	96	84	44.56	44.14	44.28	44.03	43.56	43.66	45.1	44.72	44.91	1.07	1.16	1.25	94	97	83
28	1	10	2	1	1	2015-09-04	6	5	6.0:5.0	1	23.8	42.88	42.52	43.69	44.22	45.05	45.27	43.55	43.78	44.48	-4.375	-5.75	-4.875	1.35	2.53	0.9	87	82	83	44.8	45.1	44.68	44.07	43.74	44.14	45.53	46.45	45.22	1.46	2.7	1.08	86	83	86
29	1	5	1	1	2	2015-09-11	7	5.5	7.0:5.5	2	22.45	41.88	41.83	42.45	43.91	43.86	44.31	42.9	42.84	43.38	0.5	-0.875	0	2.02	2.02	2.1	92	91	87	43.69	43.69	43.84	42.72	42.67	42.73	44.66	44.71	44.95	1.94	2.05	2.22	91	90	88
30	0	5	1	1	2	2015-09-18	8	6.5	8.0:6.5	2	22.6	40.58	40.58	41.19	41.42	41.42	43.28	41	41	42.235	-1.25	-2.375	-1.75	0.84	3.28	1.86	91	79	91	42.05	42.05	42.5	41.58	41.58	41.59	42.52	42.52	43.42	0.94	0.94	1.83	91	91	90
31	0	5	1	1	2	2015-09-18	6	5	6.0:5.0	1	22.6	39.56	39.55	40.95	39.96	41.15	41.69	39.76	40.35	41.32	-1.625	-3.125	-2.5	0.39	1.6	1.28	78	98	93	40.83	41.32	41.16	40.63	40.44	40.5	41.02	42.2	41.82	0.39	1.76	1.32	60	93	92
32	0	6	1	1	1	2015-09-22	8	6.5	8.0:6.5	2	22.07	42.63	40.53	43.19	43.44	44.34	44.86	43.03	42.44	44.025	0	-0.625	-0.5	0.81	3.81	1.39	70	88	84	43.9	44.02	44.02	43.36	43.14	43.23	44.44	44.9	44.8	1.08	1.76	1.57	73	75	81
33	0	6	1	1	2	2015-09-22	5	4	5.0:4.0	1	21.97	42.62	42.08	43.20	43.66	44.25	45.34	43.14	43.16	44.27	-0.125	-1	-0.25	1.05	2.17	1.91	90	97	91	44.09	44.2	4.44	43.55	43.17	43.46	44.62	45.24	45.21	1.06	2.07	1.75	94	97	91
34	0	8	1	1	2	2015-10-02	7	5.5	7.0:5.5	2	20.68	44.62	43.99	45.29	46.18	47.37	47.96	45.4	45.68	46.625	2.25	-1.375	2.25	1.55	3.38	0.91	68	94	83	46.74	47.02	46.62	45.82	45.41	45.29	47.65	48.62	47.96	1.83	3.21	2.67	68	92	75
35	0	6	1	1	2	2015-10-02	6	5	6.0:5.0	1	22.46	42.99	43.24	43.82	43.98	44.58	45.1	43.49	43.91	44.46	-1	-3.125	-0.75	0.99	1.34	1.2	95	93	96	44.47	44.85	44.46	43.97	44.15	43.82	44.96	45.54	45.1	0.99	1.39	1.28	91	92	92
36	1	5	1	1	1	2015-10-02	5	4	5.0:4.0	1	23.43	39.6	39.27	40.08	40.09	40.61	41.37	39.84	39.94	40.725	-0.375	-1.125	-1.125	0.49	1.34	0.65	60	111	102	40.86	41.7	40.69	40.52	40.37	40.27	41.21	41.77	41.11	0.69	1.4	0.83	67	105	95
37	0	9	1	1	2	2015-09-25	6	5	6.0:5.0	1	23.59	39.34	39.71	40.14	40.44	41.57	42.35	39.89	40.64	41.245	0.125	-3.375	-0.25	1.11	1.86	1.55	80	76	83	41.07	41.73	41.33	40.36	40.71	40.46	41.77	42.74	42.2	1.41	2.02	1.74	77	76	82
38	0	6	1	1	2	2015-08-25	7.5	6	7.5:6.0	2	21.7	41.66	40.19	42.15	42.46	42.21	43.33	42.06	41.2	42.74	0	0	-0.5	0.8	2.02	2.02	71	110	110	42.95	42.29	42.88	42.53	41.19	42.51	43.38	43.39	43.26	0.84	2.2	0.75	73	111	87
39	0	6	1	1	1	2015-10-13	6	5	6.0:5.0	1	22.68	41.85	41.07	42.32	42.61	42.45	43.59	42.23	41.2	42.955	0.25	-3.25	-3	0.76	2.02	1.19	75	110	103	43.08	42.81	42.96	42.63	42.03	42.32	43.52	43.59	43.59	0.9	1.56	1.27	77	89	103
40	1	10	2	1	1	2015-10-24	6	5	6.0:5.0	1	23.61	42.74	42.74	43.87	44.59	44.59	45.89	43.66	43.66	44.88	-2.375	-2.625	-1.875	1.84	1.84	1.16	82	82	115	45.47	44.88	44.88	44.07	43.79	43.87	46.87	45.98	45.89	2.8	2.19	2.03	89	84	97
41	1	6	1	1	1	2015-10-30	6	5	6.0:5.0	1	22.67	41.01	40.68	41.68	41.59	41.99	42.71	41.3	41.33	42.195	0.25	-1	-0.5	0.58	1.32	0.87	99	104	109	42.31	42.4	42.2	41.94	41.64	41.68	42.68	43.17	42.71	0.74	1.53	1.03	91	98	100
42	1	6	1	1	2	2015-10-30	7	5.5	7.0:5.5	2	22.1	43.22	43.54	43.97	45.06	45.81	46.15	44.14	44.67	45.06	0.375	-2.125	-2.375	1.84	2.27	2.15	84	66	85	45.13	45.56	45.6	44.16	44.37	43.97	46.09	46.75	46.15	1.93	2.38	2.18	79	68	84
43	0	9	1	1	2	2015-10-30	7	5.5	7.0:5.5	2	21.88	41.03	40.63	40.63	42.85	43.06	43.06	41.94	41.84	41.845	2.5	-0.125	0.25	1.82	2.43	2.59	90	83	91	42.88	42.84	42.35	42.01	41.61	42.16	43.74	44.08	42.53	1.72	2.47	0.37	89	81	105
44	1	5	1	1	1	2015-10-23	6	5	6.0:5.0	1	22.41	42.53	42.53	42.27	45.03	44.49	44.74	43.78	43.51	44.43	-4.375	-5.625	-4.875	2.5	1.96	2.47	91	76	98	44.76	44.52	44.52	43.36	43.45	43.19	46.07	45.58	45.85	2.62	2.13	2.66	90	77	98
45	1	9	1	1	1	2015-10-23	6	5	6.0:5.0	1	22.58	40.35	39.41	40.89	41.22	41.75	42.08	40.49	40.58	41.485	0.5	0.125	0.125	0.87	2.34	1.15	87	84	84	41.63	41.54	41.48	41.17	40.35	40.89	42.09	42.72	42.08	0.92	2.37	1.19	87	84	85
46	1	6	1	1	2	2015-10-30	7	5.5	7.0:5.5	2	23.51	39.6	39.37	40.48	41.54	41.76	42.24	40.57	40.57	41.36	0.5	-0.625	-0.625	1.93	2.39	1.49	80	83	80	41.56	41.57	41.36	40.56	40.37	40.48	42.56	42.76	42.24	2	2.39	1.76	80	84	83
47	0	8	1	1	1	2015-11-03	7.5	6	7.5:6.0	2	23.1	39.65	39.1	40.65	40.67	41.32	41.85	40.16	40.21	41.25	-1.125	-3	-1	1.02	2.22	1.09	90	90	88	41.18	41.25	41.25	40.57	40.03	40.65	41.79	42.47	41.85	1.22	2.44	1.21	87	89	88
48	1	9	1	1	1	2015-11-03	7	5.5	7.0:5.5	2	24.28	41.8	41.51	42.53	42.25	42.86	43.74	42.03	41.96	43.135	-2.75	-3.5	-3	0.45	1.16	2.5	45	99	110	43	43.29	43.13	42.73	42.48	42.53	43.28	44.1	43.73	0.55	1.62	1.21	86	86	96
49	0	8	1	1	2	2015-07-04	7.5	6	7.5:6.0	2	24.21	43.45	43.89	43.68	44.49	44.87	46.30	43.97	44.38	44.99	-3.125	-3.75	-3.75	1.04	0.98	2.2	90	129	90	44.97	44.81	45.2	44.39	44.4	44.02	45.55	45.23	46.38	1.16	0.83	2.36	93	111	89
50	1	16	2	2	1	2015-08-21	6	5	6.0:5.0	1	26.38	38.92	38.8	39.65	41.26	41.82	42.74	40.09	40.31	41.195	-4.5	-4.75	-3.625	2.34	3.02	2.84	85	96	90	41.14	41.37	40.92	39.91	39.82	39.63	42.38	42.91	42.21	2.46	3.09	2.59	84	93	85
51	0	26	2	2	2	2015-11-15	8	6.5	8.0:6.5	2	23.84	39.38	39.33	40.04	40.6	41.09	41.87	39.99	40.21	40.955	0	-0.125	0.125	1.22	1.76	1.72	95	87	91	41.11	41.33	40.96	40.42	40.37	40.04	41.79	42.29	41.87	1.38	1.92	1.83	94	86	90
52	0	28	2	2	1	2015-11-15	7.5	6	7.5:6.0	2	24.71	38.42	39.13	39.98	39.09	39.91	40.80	38.76	39.52	40.39	-0.375	-2.5	-2.25	0.67	0.77	0.49	91	107	96	40.34	41.04	40.39	39.92	40.52	39.98	40.76	41.55	40.8	0.84	1.04	0.82	91	97	93
53	1	43	2	2	1	2015-11-17	5	4	5.0:4.0	1	21.85	43.92	43.75	44.88	44.14	44.16	46.20	44.03	43.95	45.54	0.25	0	-0.125	0.22	0.41	1.27	56	20	57	45.21	45.49	45.54	45	45.18	44.88	45.43	45.79	46.2	9.92	0.61	1.32	64	56	58
54	0	12	2	1	2	2015-08-21	6	5	6.0:5.0	1	24.08	42.18	42.3	43.22	43.74	43.52	44.76	42.96	42.91	43.99	-3	-4.25	-2.875	1.56	1.22	1.18	85	119	82	44.07	44.09	44.18	43.24	43.49	43.53	44.9	44.69	44.83	1.66	1.19	1.3	86	111	8
55	0	10	2	1	1	2015-11-10	6	5	6.0:5.0	1	22.4	42.88	42.77	43.62	43.71	44.77	45.1	43.29	43.77	44.36	-2.875	-2.875	-1.5	0.83	2	1.55	78	81	86	44.25	44.71	44.36	43.85	43.72	43.62	44.65	45.71	45.1	0.8	2	1.48	78	81	85
56	0	3	1	1	2	2015-11-11	6	5	6.0:5.0	1	21.5	42.69	43.54	44.08	43.54	44.46	44.53	43.11	44	44.305	0.125	-1.125	-1.5	0.85	0.92	0.43	84	107	115	44.12	44.83	44.31	43.73	44.36	44.08	44.5	45.3	44.53	0.78	0.94	0.45	81	108	108
57	0	11	2	1	2	2015-11-27	6	5	6.0:5.0	1	23.68	41.51	40.77	42.56	42.75	42.81	43.99	42.13	41.79	43.275	-1.75	-2.125	-1.125	1.24	2.04	1.23	92	82	90	43.35	43.1	43.27	42.69	42.03	42.56	44.02	44.17	43.99	1.34	2.15	1.43	93	85	90
58	0	4	1	1	2	2015-11-24	7	5.5	7.0:5.5	2	22.8	41.72	40.96	42.1	42.65	42.34	43.51	42.19	41.65	42.805	-0.25	-1	-0.5	0.92	1.37	1.46	112	80	86	42.9	42.53	42.8	42.45	41.88	42.1	43.35	43.17	43.51	0.9	1.3	1.41	109	8	86
59	1	8	1	1	2	2015-11-24	6	5	6.0:5.0	1	21.88	39.21	39.28	39.85	42.67	43.01	44.60	40.94	41.14	42.225	2.125	1.5	-0.5	3.46	3.73	3.06	80	81	85	41.85	42.12	42.23	40.15	40.19	40.49	43.54	44.06	43.97	3.39	3.87	3.49	80	82	84
60	0	9	1	1	1	2015-12-08	7.5	6	7.5:6.0	2	22.68	42.03	42.09	42.09	42.55	42.9	42.9	42.29	42.5	42.495	-0.125	-0.375	-0.25	0.52	0.81	0.54	68	85	73	43.3	43.55	43.21	43	43.06	42.89	43.6	44.03	43.53	0.61	0.97	0.64	72	85	77
61	1	7	1	1	1	2015-12-04	6	5	6.0:5.0	1	22.44	42.17	41.87	41.87	43	43.64	43.64	42.59	42.76	42.755	-1.625	-2.25	-2.25	0.83	1.77	1.42	109	100	97	43.4	43.6	43.09	43.01	42.73	42.33	43.8	44.48	43.86	0.78	1.75	1.53	106	99	97
62	1	7	1	1	1	2015-12-15	6	5	6.0:5.0	1	23.15	40.21	40.49	40.49	40.37	41.71	41.71	40.29	41.1	41.1	-0.25	-1.75	-1.75	0.16	1.22	0.59	20	75	89	41.48	42.19	41.87	41.42	41.5	41.53	41.55	42.88	42.21	0.13	1.39	0.67	20	76	90
63	1	5	1	1	1	2015-12-11	7	5.5	7.0:5.5	2	22.45	42.21	40.28	43.12	42.81	44.98	44.41	42.51	42.63	43.765	-0.5	-2.25	-2.25	0.6	4.7	1.55	90	82	93	43.56	44.49	43.76	43.21	43.08	43.12	43.92	45.9	44.41	0.71	2.83	1.29	89	89	95
64	0	6	1	1	2	2015-12-11	5	4	5.0:4.0	1	22.17	43.22	43.13	43.97	44.97	45.16	45.91	44.09	44.15	44.94	-0.25	-0.5	-0.5	1.76	2.03	1.75	95	96	102	44.89	44.9	44.94	43.97	43.77	43.97	45.81	46.03	45.91	1.84	2.27	1.94	97	97	100
65	0	7	1	1	2	2015-12-18	6	5	6.0:5.0	1		41.24	40.07	38.01	42.11	41.32	41.33	41.67	40.7	39.67	1	-2.5	-2.5	0.87	1.24	0.78	101	56	80	42.63	42.22	43.09	42.06	41.88	42.68	43.21	42.56	43.49	1.15	0.67	0.82	103	55	82
66	1	23	2	2	1	2015-12-18	5	4	5.0:4.0	1	21.08	40.3	40.18	41.41	42.45	42.96	43.62	41.37	41.57	42.515	-4.875	-6.875	-6.875	2.15	2.78	2.23	82	90	88	42.52	42.74	42.47	41.33	41.25	41.23	43.72	44.22	43.71	2.39	2.97	2.48	83	90	87
67	0	8	1	1	2	2015-12-29	5	4	5.0:4.0	1	24.38	41.36	41.59	42.36	42.54	43.31	44.02	41.95	42.45	43.19	-2.5	-4.625	-4.625	1.17	1.72	1.64	96	95	83	43.09	43.51	43.6	42.43	42.62	42.7	43.74	44.39	44.51	1.31	1.77	1.81	94	90	83
68	1	18	2	2	1	2016-01-05	7	5.5	7.0:5.5	2	25.08	41.31	41.49	42.20	44.57	44.71	45.60	42.94	43.1	43.9	-4.5	-5.875	-5.875	3.26	3.22	3.34	85	86	94	43.97	44.17	44.04	42.29	42.45	42.45	45.64	45.89	45.62	3.35	3.44	3.17	86	85	92
69	0	13	2	2	2	2016-01-05	5	4	5.0:4.0	1	27.3	40.42	40.3	40.3	40.95	41.02	41.02	40.69	40.66	40.66	-9.75	-9.625	-8.75	0.53	0.72	0.66	53	81	84	41.42	41.41	41.36	41.17	41.01	41.02	41.66	41.81	41.69	0.49	0.8	0.67	52	73	83
70	1	14	2	2	2	2016-01-05	5	4	5.0:4.0	1	23.79	40.46	40.46	41.51	42.69	42.69	43.87	41.52	41.58	42.69	-0.375	-1.25	-1.25	2.23	2.23	2.02	90	90	91	42.64	42.59	42.73	41.89	41.45	41.82	43.4	43.74	43.65	1.51	2.29	1.83	103	95	90
71	0	20	2	2	1	2016-01-08	8	6.5	8.0:6.5	2	24.52	42.16	41.99	43.18	43.88	41.15	45.26	43.02	43.07	44.22	-3.75	-5.125	-5.125	1.71	2.16	1.25	90	72	83	44.19	44.18	44.14	43.33	43.05	43.41	45.05	45.3	44.87	1.72	2.26	1.47	90	73	83
72	1	15	2	2	1	2016-01-08	5	4	5.0:4.0	1	25.77	40.48	40.64	41.34	42.07	42.76	42.94	41.28	41.7	42.14	-6.25	-6.5	-6.5	1.59	2.12	2.22	97	92	94	42.29	42.72	42.36	41.4	41.65	41.2	43.18	43.78	43.52	1.78	2.14	2.33	93	90	93
73	1	8	1	1	2	2016-01-08	5	4	5.0:4.0	1	22.93	43.13	43.44	44.38	43.86	45.4	45.76	43.49	44.42	45.07	-0.5	-1	-1	0.72	1.96	1.71	110	106	100	44.52	45.21	44.82	44.24	44.26	43.94	44.8	46.16	45.69	0.56	1.9	1.76	109	107	97
74	1	9	1	1	2	2016-01-12	6	5	6.0:5.0	1	22.94	41.53	41.46	42.29	45.43	45.41	46.16	43.48	43.43	44.225	-2.375	-3.375	-3.375	3.9	3.95	4.33	91	86	86	44.7	44.68	44.85	52.8	42.66	42.83	46.6	46.7	46.87	3.8	4.04	4.04	91	87	85
75	0	8	1	1	2	2016-01-12	6	5	6.0:5.0	1	24.03	40.03	39.5	40.19	40.6	41.33	42.31	40.32	40.42	41.25	-1.875	-2.25	-2.25	0.57	1.82	1.19	49	101	99	41.22	41.41	41.62	40.91	40.5	41.03	41.52	42.32	42.22	0.61	1.82	1.2	101	101	98
76	0	5	1	1	2	2016-01-22	7.5	6	7.5:6.0	2	23.68	39.09	38.71	39.49	39.38	39.62	40.67	39.23	39.16	40.08	-0.5	-0.25	-0.25	0.3	0.91	1.14	58	91	115	40.27	40.19	40.6	40.05	39.55	40.04	40.49	40.84	41.16	0.44	1.29	1.11	73	93	109
77	1	12	2	1	1	2016-01-22	8	6.5	8.0:6.5	2	25.61	40.6	41.26	41.26	46.03	44.61	44.61	43.31	42.93	42.935	-6	-5.875	-5.875	5.43	3.34	4.64	83	67	89	44.44	44.06	441.41	41.66	42.29	42.02	47.22	45.83	46.8	5.56	3.54	4.78	83	70	89
78	1	8	1	1	1	2016-01-22	7.5	6	7.5:6.0	2	24.09	41.52	41.26	41.26	41.65	42.11	42.11	41.59	41.69	41.685	-1.5	-1.5	-1.5	0.13	0.84	0.29	104	93	93	42.3	42.63	42.48	42.23	42.07	42.19	42.37	43.2	42.77	0.14	1.14	0.58	48	86	93
79	0	9	1	1	1	2016-02-02	6	5	6.0:5.0	1	23.75	42.57	42.49	42.49	44.35	44.54	44.54	43.46	43.51	43.515	-4.125	-4.25	-4.25	1.79	2.05	1.78	79	86	87	44.39	44.42	44.59	43.48	43.27	43.61	45.3	45.58	45.58	1.82	2.31	1.97	79	85	88
80	1	18	2	2	1	2016-02-05	6	5	6.0:5.0	1	25.45	36.71	38.47	38.47	39.12	41.84	41.84	37.91	40.15	40.155	-3.125	-4.5	-4.5	2.4	3.37	3.37	108	89	89	39.46	41.43	41.14	38.21	39.64	39.53	40.72	43.23	42.74	2.5	3.59	3.21	105	86	90
81	1	8	1	1	2	2016-01-29	6	5	6.0:5.0	1	21.9	43.44	42.88	42.88	44.76	45.82	45.82	44.1	44.35	44.35	1	0.125	0.125	1.32	2.94	1.62	94	89	111	45.12	45.37	45.02	44.42	43.84	44.22	45.83	46.89	45.81	1.41	3.05	1.58	94	88	106
82	1	9	1	1	1	2015-10-27	7.5	6	7.5:6.0	2	24.55	40.76	40.42	40.42	42.08	42.32	42.32	41.42	41.37	41.37	-2.25	-1.625	-1.625	1.32	1.9	1.15	86	94	87	42.01	42.09	41.88	41.4	41.16	41.28	42.63	43.01	42.47	1.23	1.85	1.19	85	94	85
83	1	8	1	1	1	2015-08-21	7	5.5	7.0:5.5	2	23.51	40.36	40.4	40.11	41.47	42.27	41.34	40.91	41.33	40.72	-0.38	-0.63	-0.63	1.11	1.86	1.23	97	77	100	42.16	42.56	42.03	41.47	41.48	41.35	42.85	43.65	42.72	1.38	2.17	1.38	93	78	98
